# Supplementary material for: Genomic and Transcriptional Co-Localization of Protein-Coding and Long Non-Coding RNA Pairs in the Developing Brain
Source: PLoS Genet. 2009 Aug 21;5(8):e1000617. doi: 10.1371/journal.pgen.1000617 (PMC2722021; doi:10.1371/journal.pgen.1000617)
Supplement: Table S1 — Brain-expressed ncRNAs are more likely to be constrained than ncRNAs expressed elsewhere (χ2-test, p = 3×10−3). This observed bias is independent of the lengths of these constrained ncRNAs since the length distributions of brain- and non-brain-expressed ncRNAs are indistinguishable (p = 0.4, Kolmogorov-Smirnov test). Transcripts classified as constrained or non-constrained were divided further into those transcribed in the same (sense) or opposite (antisense) direction relative to the transcriptional orientation of the most proximal protein-coding gene. Cases where a ncRNA is located near to protein-coding genes that are transcribed on both strands have been excluded. An asterisk (*) indicates a significant association with the direction of transcription of the proximal annotated protein-coding gene (see Materials and Methods). Non-constrained, brain-expressed ncRNAs show no directional preference, whereas non-brain-expressed ncRNAs show a small but significant bias in the opposite orientation (54% transcribed in antisense, p = 6×10−3). (0.03 MB XLS) [file pgen.1000617.s005.xls]

## Sheet: Sheet1
	brain			non-brain
	total	sense	antisense	total	sense	antisense
constrained	239 (29%)	162 (73%)*	60 (27%)*	420 (24%)	209 (56%)*	161 (44%)*
non-constrained	579 (71%)	275 (54%)	237 (46%)	1,353 (76%)	570 (46%)*	667 (54%)*
