# Supplementary material for: Genomic and Transcriptional Co-Localization of Protein-Coding and Long Non-Coding RNA Pairs in the Developing Brain
Source: PLoS Genet. 2009 Aug 21;5(8):e1000617. doi: 10.1371/journal.pgen.1000617 (PMC2722021; doi:10.1371/journal.pgen.1000617)
Supplement: Table S2 — Constrained ncRNAs that are expressed in brain or in nonbrain tissues during development show a significant tendency to lie adjacent to proteincoding genes that are highly expressed in specific tissues (p<10−3; EFDR<0.04). Shown is the significant over-representation of ncRNAs in proximity to protein-coding genes that are expressed in these tissues as a result of the observed densities when compared to expected densities on randomly sampled G+C matched sequences; also shown are the lower and upper confidence intervals (CIs) at the 95% level and the standard deviation. (0.02 MB XLS) [file pgen.1000617.s006.xls]

## Sheet: Sheet1
RNA class	Overrepresentation (fold)	P value	Observed densities	Expected densities	Lower 95% CI	Upper 95% CI	StdDev	Tissue annotation from GNF
brain development	2.68	0.00035	0.188	0.07	0.025	0.131	0.027	olfactory bulb
	5.33	3e-05	0.119	0.022	0.002	0.056	0.014	uterus
	6.45	1e-05	0.163	0.025	0.002	0.064	0.016	vomeronasal organ
nonbrain development	2.5	5e-05	0.163	0.065	0.031	0.108	0.02	oocyte
	2.94	2e-05	0.163	0.055	0.024	0.097	0.019	fertilized egg
	4.5	1e-05	0.113	0.025	0.006	0.056	0.013	large intestine
	4.69	1e-05	0.122	0.026	0.007	0.055	0.013	digits
	5.36	1e-05	0.111	0.021	0.004	0.047	0.011	small intestine
	5.46	1e-05	0.129	0.024	0.006	0.051	0.012	trachea
	5.89	2e-05	0.119	0.02	0.003	0.049	0.012	prostate
	6.16	1e-05	0.115	0.019	0.003	0.044	0.011	bladder
	7.27	1e-05	0.12	0.017	0.002	0.04	0.01	tongue
