# Supplementary material for: Genomic and Transcriptional Co-Localization of Protein-Coding and Long Non-Coding RNA Pairs in the Developing Brain
Source: PLoS Genet. 2009 Aug 21;5(8):e1000617. doi: 10.1371/journal.pgen.1000617 (PMC2722021; doi:10.1371/journal.pgen.1000617)
Supplement: Table S3 — Brain-expressed and constrained ncRNAs show a tendency to be transcribed near to protein-coding genes expressed in brain tissues. Shown are significant (p-value<10−2, EFDR = 0.53) and non-significant (highlighted in grey) enrichments. The observed densities of ncRNAs transcribed in proximity to protein-coding genes expressed in particular tissues have been compared to expected densities from randomly sampled G+C matched sequences (see Materials and Methods). Also shown are lower and upper confidence intervals (CIs) at the 95% level, and standard deviations (StdDev). Terms highlighted in bold correspond to results shown in Figure 4 (p-value<10−3, EFDR = 0.05). (0.02 MB XLS) [file pgen.1000617.s007.xls]

## Sheet: Sheet1
Overrepresentation (fold)	P value	Observed densities	Expected densities	Lower 95% CI	Upper 95% CI	StdDev	Tissue annotation from GNF
1.32	0.43938	0.0264995	0.0261536	0.0081078	0.0523215	0.0113794	digits
7.18	0.37763	0.0604998	0.0564464	0.0275845	0.0925355	0.0167008	cerebellum
7.73	0.38288	0.0284867	0.0264439	0.0084603	0.0525031	0.0113757	snout epidermis
8.98	0.35621	0.0595868	0.0546782	0.0265019	0.0901325	0.0163018	substantia nigra
14.19	0.30156	0.0565875	0.0495535	0.0231405	0.0830081	0.0154004	spinal cord lower
16.69	0.26186	0.0693509	0.0594298	0.03026	0.0953246	0.0167509	hippocampus
18.43	0.27145	0.0525832	0.0444019	0.0192102	0.0771492	0.0149218	dorsal root ganglia
20.67	0.19906	0.0838733	0.0695049	0.0384694	0.106901	0.0175028	preoptic
27.25	0.14623	0.0857792	0.0674096	0.0365695	0.104846	0.0174493	hypothalamus
39.54	0.08043	0.0921006	0.0660049	0.0347376	0.104019	0.01782	cerebral cortex
58.96	0.01784	0.112527	0.0707916	0.0386571	0.109283	0.0181412	frontal cortex
61.66	0.12197	0.0276443	0.0171008	0.0036889	0.038105	0.0089508	adrenalgland
64.04	0.03558	0.0774623	0.0472218	0.0210397	0.0804664	0.0152755	dorsal striatum
68.54	0.00618	0.128874	0.0764672	0.0429721	0.116423	0.0187632	amygdala
106.49	0.00086	0.129999	0.0629551	0.0325006	0.100317	0.0173898	olfactory bulb
165.46	0.00326	0.0546684	0.0205939	0.0058971	0.0424045	0.0094117	uterus
175.84	0.02274	0.0308121	0.0111704	0.0006106	0.0302828	0.0078109	embryo day 10.5
246.66	4e-05	0.0931032	0.0268568	0.0082249	0.0535678	0.0117133	vomeronasal organ
