# Supplementary material for: Genomic and Transcriptional Co-Localization of Protein-Coding and Long Non-Coding RNA Pairs in the Developing Brain
Source: PLoS Genet. 2009 Aug 21;5(8):e1000617. doi: 10.1371/journal.pgen.1000617 (PMC2722021; doi:10.1371/journal.pgen.1000617)
Supplement: Table S4 — Experimental EST and CAGE TC (tag cluster) support for six non-coding transcripts (AK018196, AK045528, AK013768, AK149041, AK082938, AK049627) for which in situ hybridizations (ISHs) were performed (see Figure 5, Figure 6). Each of the six brain-derived and evolutionarily constrained ncRNA transcripts was further investigated for additional experimental evidence in the form of ESTs and CAGE TCs and the results are summarized in separate tables. For each EST and CAGE TC, its accession code, coordinates, strand, tissue type and stage are reported, and additionally for each EST its position (5′ or 3′) relative to the ncRNA is shown. (0.08 MB XLS) [file pgen.1000617.s008.xls]

## Sheet: Sheet1
AK018196	id	coord	strand	tissue type	stage	read wrt ncRNA
CAGE TC	T06F05DD6D6F	chr6:98397552-98397573	+	n/a	n/a
				macrophage	TS-28
				macrophage	TS-28
	T06F05DD6F22	chr6:98397987-98398006	+	liver	TS-28
				macrophage	TS-28
	T06F05DD70CA	chr6:98398411-98398429	+	macrophage	TS-28
ESTs	BM935162	chr6:98397551-98398026	+	n/a	27-32 days	5'
	BY718375	chr6:98397552-98398185	+	medulla oblongata	adult	5'
	AA178135	chr6:98397569-98398065	+	spleen	4 weeks	5'
	BF452640	chr6:98397569-98398063	+	spleen	4 weeks	5'
	BE332277	chr6:98397573-98398012	+	thymus	4 weeks	5'
	AI604308	chr6:98397575-98398089	+	spleen	4 weeks	5'
	BF179692	chr6:98397575-98398325	+	tumor, gross tissue	7 months	5'
	BE370673	chr6:98397585-98398065	+	spontaneous tumor metastatic to mammary stem cell origin	n/a	5'
	DV056553	chr6:98397766-98398155	+	pooled dorsolateral prostates	n/a	n/a
	DV056554	chr6:98397766-98398155	+	pooled dorsolateral prostates	n/a	n/a
	BB767192	chr6:98397954-98398497	+	n/a	n/a	3'
	BY478916	chr6:98397955-98398497	+	n/a	n/a	3'
	CJ265037	chr6:98397958-98398497	+	n/a	n/a	3'
	BB763517	chr6:98397959-98398497	+	n/a	n/a	3'
	BB767473	chr6:98397963-98398497	+	n/a	n/a	3'
	BB770270	chr6:98397964-98398499	+	n/a	n/a	3'
	BB762483	chr6:98397973-98398506	+	n/a	n/a	3'
	BB765999	chr6:98397978-98398497	+	n/a	n/a	3'
	BY480624	chr6:98397983-98398497	+	n/a	n/a	3'
	BB756292	chr6:98397988-98398497	+	n/a	n/a	3'
	BB768618	chr6:98397995-98398497	+	n/a	n/a	3'
	BY477467	chr6:98397995-98398497	+	n/a	n/a	3'
	BB763345	chr6:98397996-98398497	+	n/a	n/a	3'
	BG793631	chr6:98398010-98398466	+	diaphragm/hind limb muscles	2 months	n/a
	BY474441	chr6:98398043-98398497	+	n/a	n/a	3'
	AW456860	chr6:98398055-98398498	+	n/a	27-32 days	3'
	BY472593	chr6:98398068-98398497	+	n/a	n/a	3'
	BG971963	chr6:98398069-98398498	+	n/a	n/a	3'
	AI195297	chr6:98398083-98398499	+	n/a	adult	3'
	BB549600	chr6:98398192-98398497	+	oviduct	2 days pregnant adult	3'
	BB216411	chr6:98398292-98398502	+	aorta and vein	adult	3'
AK045528	id	coord	strand	tissue type	stage	read wrt ncRNA
CAGE TCs	T05F0437E5B7	chr5:70772152-70772171	+	somatosensory cortex	TS-28
	T05F0437EF30	chr5:70774577-70774596	+	cerebellum	TS-28
	AK043968	chr5:70772928-70774158	+	cortex	10 days neonate	mid
	CB519145	chr5:70772054-70772817	+	whole brain	1, 5, and 15 days newborn	ov. 5'
	BB643968	chr5:70772328-70772982	+	corpora quadrigemina	adult	5'
	BE862387	chr5:70772341-70772710	+	n/a	27-32 days	5'
	BE862863	chr5:70772341-70772970	+	n/a	27-32 days	5'
	CD803552	chr5:70772756-70773427	+	whole brain	1, 5, and 15 days newborn	mid 5'
ESTs	BY624791	chr5:70772817-70773194	+	visual cortex	n/a	mid 5'
or	BB641627	chr5:70772928-70773592	+	cortex	10 days neonate	mid 5'
mRNA	BB641867	chr5:70772928-70773599	+	cortex	10 days neonate	mid 5'
	AA063798	chr5:70773415-70773880	+	n/a	19.5 dpc total fetus	mid
	AI594957	chr5:70773415-70774010	+	n/a	19.5 dpc total fetus	mid
	BB272018	chr5:70773586-70774158	+	cortex	10 days neonate	mid
	BB306624	chr5:70775088-70775759	+	corpora quadrigemina	adult	3'
	AU035804	chr5:70775435-70775917	+	n/a	adult	ov. 3'
	R74669	chr5:70775843-70776055	+	n/a	n/a	ov. 3'
AK013768	id	coord	strand	tissue type	stage	read wrt ncRNA
CAGE TCs	T06F0527244F	chr6:86451280-86451297	+	cerebellum	TS-28
	T06F052726AB	chr6:86451884-86451902	+	somatosensory cortex	TS-28
	T06F05272776	chr6:86452087-86452104	+	visual cortex	TS-28
	T06F05272833	chr6:86452276-86452292	+	brain	TS-28
	T06F052729C5	chr6:86452678-86452697	+	cerebellum	TS-28
	T06F05272AD2	chr6:86452947-86452964	+	n/a	n/a
	T06F05272BE9	chr6:86453225-86453260	+	cerebellum	TS-28
				visual cortex	TS-28
				visual cortex	TS-28
				somatosensory cortex	TS-28
				brain	TS-28
				hippocampus	TS-28
ESTs	CB520465	chr6:86450674-86451455	+	whole brain	embryo 13.5,14.5,16.5,17.5dpc	ov 5'
	BU706289	chr6:86450736-86451408	+	whole brain	embryo 12.5dpc	ov 5'
	CB246160	chr6:86450801-86451416	+	whole brain	embryo 12.5dpc	ov 5'
	BU058008	chr6:86451041-86451685	+	whole brain	embryo 13.5,14.5,16.5,17.5dpc	ov 5'
	DN175523	chr6:86451090-86451561	+	lateral ventricle wall	adult	ov 5'
	BY481227	chr6:86451094-86451572	+	sympathetic ganglion	2 days neonate	ov 5'
	BY712734	chr6:86451209-86452136	+	hippocampus	adult	5'
	CD352058	chr6:86451222-86451980	+	whole brain	embryo 13.5,14.5,16.5,17.5dpc	5'
	BU612037	chr6:86451257-86451898	+	subfornical organ and postrema	adult	5'
	CF723773	chr6:86451274-86451962	+	whole eye	embryo 12.5,13.5,14.5 dpc	5'
	BU057312	chr6:86451282-86452051	+	whole brain	embryo 13.5,14.5,16.5,17.5dpc	5'
	BM949494	chr6:86451299-86451986	+	whole brain	embryo 18.5 dpc	5'
	BM949560	chr6:86451339-86452010	+	whole brain	embryo 18.5 dpc	5'
	CF730995	chr6:86451344-86452086	+	whole eye	embryo 12.5,13.5,14.5 dpc	5'
	BU059174	chr6:86451364-86451901	+	whole brain	embryo 13.5,14.5,16.5,17.5dpc	5'
	BU057284	chr6:86451511-86452170	+	whole brain	embryo 13.5,14.5,16.5,17.5dpc	5'
	CB519116	chr6:86451738-86452361	+	whole brain	1, 5, and 15 days newborn	mid
	CF728778	chr6:86451806-86452355	+	whole eye	embryo 12.5,13.5,14.5 dpc	mid
	AI430659	chr6:86452044-86452700	+	embryo	13.5-14.5dpc total fetus	mid
	W33551	chr6:86452044-86452194	+	embryo	13.5-14.5dpc total fetus	mid
	CD364201	chr6:86452057-86452850	+	whole brain	1, 5, and 15 days newborn	mid
	BQ445242	chr6:86452060-86452786	+	whole brain	embryo 15.5 dpc	mid
	AW244566	chr6:86452271-86452623	+	n/a	n/a	mid
	BB690741	chr6:86452578-86453121	+	mullerian duct incl. surrounding region	12 days embryo	3'
	CF744570	chr6:86452625-86453310	+	whole brain	1,5, and 15 days newborn	3'
	CJ256331	chr6:86452658-86453309	+	brain	adult	3'
	BU700211	chr6:86452680-86453119	+	subfornical organ and postrema	adult	3'
	CJ256886	chr6:86452690-86453309	+	brain	adult	3'
	CJ263572	chr6:86452695-86453309	+	n/a	n/a	3'
	CJ256506	chr6:86452699-86453309	+	brain	adult	3'
	CJ249098	chr6:86452706-86453309	+	brain	adult	3'
	CJ258693	chr6:86452707-86453309	+	brain	adult	3'
	CJ250838	chr6:86452712-86453309	+	brain	adult	3'
	CJ249168	chr6:86452713-86453309	+	brain	adult	3'
	CJ254338	chr6:86452713-86453309	+	brain	adult	3'
	CJ249210	chr6:86452714-86453310	+	brain	adult	3'
	CJ253511	chr6:86452718-86453309	+	brain	adult	3'
	CJ250351	chr6:86452720-86453309	+	brain	adult	3'
	CJ249800	chr6:86452721-86453309	+	brain	adult	3'
	CJ253015	chr6:86452721-86453309	+	brain	adult	3'
	CJ255979	chr6:86452721-86453309	+	brain	adult	3'
	CJ249526	chr6:86452722-86453309	+	brain	adult	3'
	CJ254663	chr6:86452723-86453309	+	brain	adult	3'
	CJ263293	chr6:86452723-86453309	+	n/a	n/a	3'
	CJ250712	chr6:86452724-86453309	+	brain	adult	3'
	CJ263160	chr6:86452724-86453312	+	n/a	n/a	3'
	CJ251662	chr6:86452725-86453309	+	brain	adult	3'
	CJ255413	chr6:86452730-86453312	+	brain	adult	3'
	CJ255617	chr6:86452732-86453309	+	brain	adult	3'
	CJ252915	chr6:86452733-86453309	+	brain	adult	3'
	CJ249975	chr6:86452736-86453309	+	brain	adult	3'
	CJ257540	chr6:86452737-86453312	+	brain	adult	3'
	CJ260648	chr6:86452738-86453309	+	brain	adult	3'
	CJ250144	chr6:86452741-86453309	+	brain	adult	3'
	CJ249561	chr6:86452745-86453309	+	brain	adult	3'
	CJ258979	chr6:86452745-86453309	+	brain	adult	3'
	CJ259543	chr6:86452745-86453309	+	brain	adult	3'
	CJ262902	chr6:86452745-86453310	+	n/a	n/a	3'
	CJ259272	chr6:86452747-86453309	+	brain	adult	3'
	CJ259205	chr6:86452748-86453309	+	brain	adult	3'
	CJ259079	chr6:86452749-86453309	+	brain	adult	3'
	CJ258347	chr6:86452750-86453309	+	brain	adult	3'
	CJ243878	chr6:86452750-86453310	+	whole body	15 days embryo	3'
	CJ243986	chr6:86452751-86453310	+	whole body	15 days embryo	3'
	CJ260207	chr6:86452756-86453309	+	brain	adult	3'
	CJ257733	chr6:86452757-86453312	+	brain	adult	3'
	CJ260437	chr6:86452762-86453309	+	brain	adult	3'
	CJ242010	chr6:86452763-86453312	+	whole body	16 days embryo	3'
	CJ254623	chr6:86452763-86453312	+	brain	adult	3'
	CJ258556	chr6:86452764-86453309	+	brain	adult	3'
	CJ253934	chr6:86452765-86453312	+	brain	adult	3'
	CJ261020	chr6:86452768-86453309	+	brain	adult	3'
	CJ258056	chr6:86452770-86453312	+	brain	adult	3'
	CJ259853	chr6:86452772-86453309	+	brain	adult	3'
	CJ242099	chr6:86452774-86453310	+	whole body	16 days embryo	3'
	CJ243781	chr6:86452775-86453310	+	whole body	15 days embryo	3'
	CJ258582	chr6:86452779-86453312	+	brain	adult	3'
	CJ260210	chr6:86452784-86453312	+	brain	adult	3'
	CJ260733	chr6:86452784-86453312	+	brain	adult	3'
	BY630902	chr6:86452785-86453310	+	visual cortex	n/a	3'
	CJ259150	chr6:86452786-86453312	+	brain	adult	3'
	CJ259153	chr6:86452790-86453312	+	brain	adult	3'
	CJ258526	chr6:86452793-86453312	+	brain	adult	3'
	CJ259465	chr6:86452793-86453312	+	brain	adult	3'
	CJ244014	chr6:86452795-86453310	+	whole body	15 days embryo	3'
	CJ255236	chr6:86452797-86453309	+	brain	adult	3'
	CJ259990	chr6:86452797-86453312	+	brain	adult	3'
	CJ260032	chr6:86452798-86453312	+	brain	adult	3'
	AI835996	chr6:86452800-86453308	+	n/a	27-32 days	3'
	BE651947	chr6:86452800-86453308	+	n/a	27-32 days	3'
	BY640439	chr6:86452808-86453310	+	visual cortex	n/a	3'
	CJ252642	chr6:86452830-86453309	+	brain	adult	3'
	CJ249627	chr6:86452835-86453309	+	brain	adult	3'
	CJ253888	chr6:86452837-86453309	+	brain	adult	3'
	CJ255175	chr6:86452837-86453312	+	brain	adult	3'
	CJ248904	chr6:86452975-86453309	+	brain	adult	3'
	BG976853	chr6:86452991-86453312	+	infiltrating ductal carcinoma	5 months	3'
	CJ263489	chr6:86453104-86453309	+	n/a	n/a	3'
	CJ254375	chr6:86453151-86453312	+	brain	adult	3'
AK149041	id	coord	strand	tissue type	stage	read wrt ncRNA
CAGE TCs	T02R039E0A2A	chr2:60688919-60688938	-	macrophage	TS-28
				macrophage	TS-28
	T02R039E0A57	chr2:60688952-60689003	-	visual cortex	TS-28
				lung	TS-28
				lung	TS-28
				liver	n/a
				macrophage	TS-28
				macrophage	TS-28
				embryo	TS-26
	T02R039E0AEC	chr2:60689114-60689132	-	somatosensory cortex	TS-28
	T02R039E0B2E	chr2:60689176-60689251	-	N/A.	n/a
				lung	TS-28
				lung	TS-28
				lung	TS-28
				liver	TS-28
				macrophage	TS-28
				macrophage	TS-28
				macrophage	TS-28
				embryo	TS-22
				embryo	TS-22
				embryo	TS-22
				heart	TS-28
	T02R039E0BB8	chr2:60689318-60689336	-	macrophage	TS-28
	T02R039E0CE3	chr2:60689614-60689639	-	liver	n/a
				embryo	TS-22
	T02R039E0D16	chr2:60689670-60689686	-	lung	TS-28
	T02R039E0D63	chr2:60689721-60689763	-	N/A.	n/a
				lung	TS-28
				liver	TS-28
				embryo	TS-26
	T02R039E0DBC	chr2:60689834-60689852	-	embryo	TS-22
	T02R039E0E40	chr2:60689966-60689984	-	liver	TS-28
	T02R039E0E78	chr2:60690022-60690040	-	lung	TS-28
	T02R039E0E9C	chr2:60690057-60690076	-	embryo	TS-22
				embryo	TS-22
	T02R039E0ECC	chr2:60690082-60690124	-	N/A.	n/a
				lung	TS-28
				lung	TS-28
				lung	TS-28
				macrophage	TS-28
				macrophage	TS-28
				liver	n/a
				liver	n/a
				macrophage	TS-28
				macrophage	TS-28
				macrophage	TS-28
				embryo	n/a
				embryo	TS-22
	T02R039E0F0D	chr2:60690137-60690189	-	liver	TS-28
				lung	TS-28
				lung	TS-28
				lung	TS-28
				macrophage	TS-28
				macrophage	TS-28
				macrophage	TS-28
				liver	n/a
				embryo	TS-22
				embryo	TS-22
	T02R039E0F33	chr2:60690192-60690227	-	liver	TS-28
				embryo	n/a
				embryo	TS-22
	AK011205	chr2:60689122-60689639	-	whole body	10 days embryo	ov mid
	CB589872	chr2:60688929-60689827	-	embryonic limb, maxilla and mandible	n/a	3'
	CB588560	chr2:60688944-60689803	-	embryonic limb, maxilla and mandible	n/a	3'
	AA592319	chr2:60688951-60689454	-	n/a	n/a	3'
	BY725040	chr2:60688963-60689581	-	cerebellum	7 days neonate	3'
	BX523321	chr2:60688968-60689478	-	n/a	n/a	3'
	CB321580	chr2:60689060-60689827	-	embryonic limb, maxilla and mandible	n/a	3'
	AW046449	chr2:60689064-60689434	-	n/a	27-32 days	3'
	AV110744	chr2:60689125-60689455	-	n/a	10-day embryo	3'
ESTs	AA397170	chr2:60689168-60689338	-	blastocyst	embryo (pre-implantation)	3'
or	AI035553	chr2:60689219-60689543	-	mammary gland	4 weeks	mid
mRNA	BI854104	chr2:60689244-60689983	-	tumor, gross tissue	5 months	mid
	BX517421	chr2:60689254-60689783	-	mammary gland	n/a	mid
	CB317611	chr2:60689265-60689968	-	primary cultures of sertoli cells	n/a	mid
	BE135101	chr2:60689282-60689783	-	mammary gland	n/a	mid
	AA575250	chr2:60689298-60689804	-	mammary gland	4 weeks	mid
	AV464493	chr2:60689406-60689911	-	n/a	n/a	mid
	BY741959	chr2:60689457-60690120	-	sympathetic ganglion	2 days neonate	5'
	CD772037	chr2:60689467-60690128	-	n/a	n/a	5'
	CB573349	chr2:60689524-60690207	-	primary cultures of sertoli cells	n/a	5'
	AA867165	chr2:60689629-60690134	-	thymus	4 weeks	5'
	AW214684	chr2:60689999-60690154	-	tumor, metastatic to mammary	n/a	5'
	AA154553	chr2:60690021-60690126	-	thymus	4 weeks	5'
AK082938	id	coord	strand	tissue type	stage	read wrt ncRNA
CAGE TCs	T01R0A41A2E9	chr1:172073682-172073705	-	visual cortex	TS-28
				lung	TS-28
	T01R0A41A0DE	chr1:172073163-172073182	-	embryo	TS-22
ESTs	CJ301848	chr1:172072272-172072675	-	rathke's pouches	14.5 days embryo	3'
	CJ320758	chr1:172072272-172072683	-	rathke's pouches	14.5 days embryo	3'
	CJ316092	chr1:172072272-172072685	-	rathke's pouches	14.5 days embryo	3'
	BB760078	chr1:172072273-172072695	-	n/a	n/a	3'
	BB417279	chr1:172072273-172072921	-	spinal cord	12 days embryo	3'
	BB529878	chr1:172072273-172072959	-	lung	0 day neonate	3'
	BY666107	chr1:172072273-172072659	-	rathke's pouches	14.5 days embryo rp+/+	3'
	CJ313808	chr1:172072273-172072725	-	rathke's pouches	14.5 days embryo	3'
	CJ321307	chr1:172072273-172072729	-	rathke's pouches	14.5 days embryo	3'
	BB440660	chr1:172072274-172072552	-	n/a	9 days embryo	3'
	BB283907	chr1:172072274-172072810	-	retina	adult	3'
	BU510474	chr1:172072467-172073339	-	undifferentiated limb	n/a	mid
	W75237	chr1:172072525-172072926	-	embryo	13.5-14.5dpc total fetus	mid
	BX521967	chr1:172072569-172073077	-	thymus	4 weeks	mid
	BF161052	chr1:172072605-172073337	-	spontaneous tumor, metastatic to mammary stem cell	n/a	mid
	BE377638	chr1:172072667-172073308	-	tumor, biopsy sample	3 months	mid
	AI608228	chr1:172072681-172072929	-	embryo	11.5dpc	mid
	BE646715	chr1:172072701-172073095	-	n/a	27-32 days	mid
	AA763912	chr1:172072702-172073087	-	thymus	4 weeks	mid
	AA387921	chr1:172072759-172072940	-	embryo	11.5dpc	mid
	AV571591	chr1:172072809-172073347	-	n/a	n/a	mid
	CD805240	chr1:172072904-172073441	-	whole eye	embryo 15.5,16.5,17.5,18.5 dpc	mid
	CJ177109	chr1:172072922-172073395	-	rathke's pouches	14.5 days embryo	mid
	BU695818	chr1:172072942-172073339	-	hematopoietic	embryonic day 14-14.5	mid
	AL362994	chr1:172072946-172073343	-	embryo	9 and 12 pc embryo	mid
	BQ963502	chr1:172072952-172073787	-	undifferentiated limb	n/a	5'
	AA073751	chr1:172072960-172073331	-	n/a	19.5 dpc total fetus	mid
	CX205028	chr1:172072971-172073397	-	lateral wall of lateral ventricle	adult	mid
	CJ178967	chr1:172072977-172073393	-	rathke's pouches	14.5 days embryo	mid
	AA153514	chr1:172072990-172073307	-	thymus	4 weeks	mid
	BQ551057	chr1:172073052-172073126	-	n/a	mixed	mid
	BB652574	chr1:172073069-172073705	-	spinal cord	12 days embryo	5'
	CV563054	chr1:172073188-172073846	-	upper head	9.5 dpc	5'
	BM570113	chr1:172073224-172073675	-	pancreas	embryonic day e16.5	5'
	BI152138	chr1:172073360-172073688	-	spontaneous tumor, metastatic to mammary stem cell	n/a	5'
	CN537286	chr1:172073396-172073831	-	upper head	embryo 9.5 - 10.5 dpc	5'
AK049627	id	coord	strand	tissue type	stage	read wrt ncRNA
ESTs	BB652613	chr14:101165049-101165669	-	spinal cord	12 days embryo	5'
	CN697389	chr14:101161053-101161399	-	whole embryo	e10.5	3'
	BB418219	chr14:101161245-101161905	-	spinal cord	12 days embryo	3'
