# Supplementary material for: Genomic and Transcriptional Co-Localization of Protein-Coding and Long Non-Coding RNA Pairs in the Developing Brain
Source: PLoS Genet. 2009 Aug 21;5(8):e1000617. doi: 10.1371/journal.pgen.1000617 (PMC2722021; doi:10.1371/journal.pgen.1000617)
Supplement: Table S5 — ncRNA data sets used in this study: evolutionary and functional properties. The four sets contain ncRNAs that are (i) constrained and derived from brain-associated tissues, (ii) constrained and derived from tissues outside the CNS, (iii) non-constrained and derived from brain-associated tissues and (iv) non-constrained and derived from tissues outside the CNS. Each ncRNA is represented by its (i) accession code, (ii) genome coordinates (assembly mm5), (iii) strand information and (iv) whether it overlaps with: 1. EvoFold predictions of RNA secondary structure (EvoFold), 2. human copy number variants (CNVs), 3. segmental duplications (SDs), 4. PhastCons multispecies conserved elements (MCSs), and 5. indelpurified segments (IPSs). Overlap is indicated by the integer 1, lack of overlap by 0. (0.35 MB XLS) [file pgen.1000617.s009.xls]

## Sheet: Sheet1
constrained and CNS-derived ncRNA
ncRNA id	coordinates (MM5)	strand	EvoFold	CNVs	SDs	MCSs	IPSs
AK020376	chr7:120607801-120608817	+	0	0	0	1	0
AK019908	chr3:116494939-116495966	+	0	0	0	1	1
AK042766	chr11:18765041-18766069	-	0	0	0	1	0
AK042549	chr11:85868121-85870264	-	0	0	0	1	1
AK138535	chr1:60280689-60282833	+	0	0	0	1	1
AK049901	chr5:89745201-89747367	+	1	0	0	1	1
AK136760	chr2:116960960-116963127	+	1	0	0	1	1
AK034039	chr1:43075787-43077957	+	0	0	0	1	1
AK047746	chr15:90169721-90171906	-	0	1	0	1	1
AK078133	chr16:31826157-31828364	-	1	0	0	1	0
AK081186	chr9:10917160-10919367	-	0	0	0	1	0
AK136844	chr1:60887514-60889749	-	0	0	0	1	0
AK082393	chr9:101803161-101805410	-	0	0	0	1	1
AK049600	chr1:178342652-178344906	-	1	0	0	1	1
AK134828	chr16:92382747-92385009	+	0	0	0	1	1
AK051188	chr6:45314371-45316635	+	0	0	0	1	1
AK043863	chr8:64644807-64647112	+	0	0	0	1	1
AK082194	chr10:33278646-33280981	-	0	0	0	1	0
AK046165	chr16:75158910-75161257	-	0	1	0	1	1
AK034359	chr6:112070530-112072879	+	0	0	0	1	0
AK078200	chr9:49806893-49809263	-	0	0	0	1	1
AK044006	chr16:29802427-29804802	-	0	0	0	1	0
AK046356	chr7:77709414-77711811	+	0	1	0	1	1
AK079626	chr14:76327757-76328891	+	1	0	0	1	1
AK013771	chr8:48002530-48003676	-	0	0	0	1	0
AK045709	chr10:101839273-101841709	+	0	0	0	1	1
AK079329	chr3:69407046-69409484	-	0	0	0	1	0
AK035787	chr2:65559446-65561900	+	0	0	0	1	1
AK034010	chr16:81713274-81715742	+	0	0	0	1	1
AK045393	chr4:86383871-86386342	+	0	0	0	1	0
AK032072	chr16:8542305-8544781	+	1	0	0	1	0
AK080408	chr14:39963041-39965528	+	0	0	0	1	1
AK078219	chr6:12842305-12844808	+	0	0	0	1	1
AK080813	chr16:43517171-43519688	+	1	0	0	1	1
AK033952	chr17:88654689-88657210	-	1	0	0	1	1
AK080992	chr17:88654689-88657211	-	1	0	0	1	1
AK039417	chr14:110557856-110560384	+	0	0	0	1	1
AK036363	chr12:14250156-14252689	-	0	0	0	0	1
AK045629	chr5:65350676-65353211	+	0	0	0	1	1
AK043189	chr1:69277523-69280060	-	0	0	0	1	1
AK039579	chr8:70657840-70660402	-	0	0	0	1	0
AK089135	chr9:121762125-121764707	-	0	0	0	1	1
AK084002	chr6:46056025-46058612	+	0	0	0	0	0
AK038768	chr10:13694171-13696760	+	0	0	0	1	1
AK042802	chr9:12002953-12005550	-	0	1	0	1	1
AK082371	chr8:108560160-108562760	-	0	0	0	1	0
AK082989	chr9:91322304-91324913	+	1	0	0	1	0
AK047520	chr9:60897032-60899711	+	0	0	0	1	1
AK051424	chr1:37622546-37625197	+	0	0	0	1	1
AK039739	chr2:106540439-106543095	-	1	0	0	1	1
AK043508	chr3:149879125-149881787	-	0	0	0	1	1
AK034507	chr14:116271031-116273738	-	1	0	0	1	1
AK045599	chr1:99738393-99741102	+	0	0	0	0	0
AK045574	chr4:80788211-80790907	+	0	0	0	1	1
AK046400	chr2:52388310-52391098	-	0	0	0	1	1
AK038976	chr2:96561058-96563824	+	0	1	1	1	0
AK045351	chr17:88654377-88657199	-	1	0	0	1	1
AK032637	chr2:105550593-105553424	-	1	0	0	1	1
AK038924	chr4:19534347-19535509	+	0	0	0	0	0
AK048867	chr1:177562460-177563627	-	1	0	0	1	1
AK033861	chr14:55590246-55593143	-	0	0	0	1	0
AK043794	chr16:75226549-75229449	-	0	1	0	1	1
AK034244	chr8:48649807-48652683	-	1	0	0	1	1
AK046972	chr15:12267661-12270645	+	0	1	0	1	0
AK082467	chr10:91929954-91932977	-	1	0	0	1	1
AK045513	chr4:76485762-76488794	+	0	0	0	1	1
AK162901	chrX:89723754-89726791	+	1	1	0	1	1
AK046082	chr4:57162045-57165083	+	0	0	0	1	1
AK049087	chr2:179584580-179587578	+	1	1	0	1	1
AK013519	chr9:42036636-42039732	-	0	1	0	1	1
AK082946	chr1:99733514-99736615	+	0	0	0	1	0
AK038529	chr2:179584516-179587579	+	1	1	0	1	1
AK134698	chr2:102681607-102684765	+	0	0	0	1	1
AK038564	chr16:75043461-75046629	-	0	1	0	1	1
AK034363	chr8:37625225-37628396	-	0	1	0	1	1
AK031944	chr19:22264734-22267875	+	1	0	0	1	1
AK045502	chr10:106142396-106145604	-	0	0	0	1	1
AK082142	chr3:17435487-17438697	-	1	0	0	1	1
AK048730	chr9:28876208-28879439	+	0	0	0	1	1
AK032068	chr6:112073849-112077094	+	1	0	0	1	1
AK051744	chr11:18735981-18739180	-	0	0	0	1	1
AK083040	chr8:50076612-50079904	-	0	0	0	1	1
AK045737	chr5:64244240-64247619	+	1	0	0	1	1
AK078237	chr14:58724970-58728384	+	0	0	0	1	1
AK165785	chr9:106707699-106711067	-	1	0	0	1	1
AK046146	chrX:51157787-51161250	-	0	0	0	1	0
AK038520	chr1:64424118-64427583	-	1	0	1	1	1
AK045528	chr5:70772329-70775759	+	0	0	0	1	0
AK039434	chr6:91119524-91123088	-	0	1	0	1	1
AK149041	chr2:60688923-60690124	-	0	0	1	1	1
AK141429	chr12:19922698-19926434	+	0	0	0	1	1
AK032333	chr6:145992278-145996079	-	1	0	0	1	1
AK033955	chr5:50531527-50535337	-	0	0	0	1	1
AK032249	chr7:79864686-79868521	+	0	0	0	1	0
AK034417	chr14:97889734-97893582	+	1	0	0	1	1
AK047045	chr18:11034901-11038760	+	0	0	0	1	0
AK034163	chr11:88389767-88393723	+	0	0	0	1	1
AK141997	chr15:81267831-81271800	+	1	0	0	1	1
AK082637	chr18:84003244-84007248	+	1	0	0	1	1
AK045852	chr16:40189298-40193326	+	1	0	0	1	1
AK047765	chr13:104233091-104237266	+	0	0	0	1	1
AK034406	chr8:37557787-37562027	-	1	1	0	1	1
AK081196	chr18:40791168-40795490	+	0	0	0	0	0
AK051235	chr9:75182178-75186524	+	1	0	0	1	1
AK045642	chr12:41853810-41858159	-	0	0	0	1	0
AK013769	chr2:91949047-91953428	-	0	0	0	1	1
AK047540	chr15:38038425-38042932	+	0	0	0	1	1
AK051451	chr5:102804598-102809144	+	0	0	0	1	1
AK049627	chr14:101161241-101165669	-	0	0	0	1	1
AK082282	chr3:84455449-84459934	-	0	0	0	1	1
AK034008	chr14:85694512-85699242	-	0	0	0	1	1
AK090266	chrX:93656229-93661268	+	0	0	0	1	1
AK047638	chr4:124703898-124708947	-	0	0	0	1	0
AK165771	chr3:26096684-26102818	+	0	0	0	1	1
AK134874	chr6:111087611-111093775	-	0	0	0	1	1
AK078255	chr4:115170543-115176244	+	0	0	0	1	1
AK044064	chr3:16977330-16983062	-	0	0	0	1	1
AK051689	chr5:108464812-108466032	+	0	0	0	1	0
AK020366	chr6:63343552-63350432	-	0	0	0	1	1
AK048826	chr4:125338447-125339695	+	0	0	0	1	1
AK134627	chr16:3967949-3969212	-	0	0	0	1	1
AK162902	chr16:42045844-42047107	+	0	0	0	1	1
AK042585	chr10:32386476-32387747	-	0	0	0	1	1
AK039622	chr4:127250967-127252245	-	0	0	0	1	0
AK165696	chr2:104034614-104035905	-	1	0	0	1	1
AK018131	chr7:44319493-44320789	-	0	0	0	1	1
AK134814	chr14:8847818-8849150	+	1	0	0	1	1
AK018164	chr3:32247043-32248377	+	0	0	1	1	1
AK140737	chr18:65742446-65743796	+	0	0	0	1	1
AK013682	chrX:150771245-150772604	-	1	0	0	1	1
AK043382	chr13:109148827-109150212	+	1	0	0	1	1
AK018137	chr9:3823305-3824692	+	0	0	0	1	0
AK134899	chr13:9053837-9055230	+	0	0	0	1	0
AK051320	chr11:25779738-25781138	-	0	1	0	1	1
AK046907	chr17:85559598-85561009	-	0	1	0	1	1
AK018342	chr2:119515552-119516978	+	0	0	0	1	0
AK082938	chr1:172072272-172073705	-	0	0	0	1	0
AK048777	chr18:64916843-64918285	+	0	0	0	1	1
AK002951	chr10:9434116-9435561	-	0	0	0	1	1
AK039591	chr7:65237900-65239366	-	0	0	0	1	1
AK082090	chr5:97279861-97281330	-	0	0	0	1	0
AK082219	chr1:161011014-161012512	-	0	1	0	1	1
AK039709	chr16:16085839-16087339	-	0	0	1	1	0
AK134619	chr5:88048610-88050124	+	1	0	0	1	1
AK043146	chr14:85873964-85875493	-	0	0	0	1	1
AK047687	chr18:85042926-85044461	-	1	0	0	1	1
AK030491	chr15:67443461-67445013	-	0	0	0	1	1
AK080622	chr2:90964122-90965681	+	0	0	0	1	1
AK149008	chr18:43762659-43764221	-	0	0	0	1	0
AK038424	chr5:21624879-21626446	+	0	0	0	1	1
AK036305	chr9:34587251-34588821	+	1	0	0	1	1
AK045617	chr15:25063995-25065600	-	0	1	0	1	1
AK033969	chr2:12963728-12965341	+	0	0	0	1	0
AK079350	chr1:65125042-65126659	+	1	0	1	1	0
AK078377	chr8:22500100-22501731	+	0	0	0	1	1
AK149239	chr18:43762654-43764288	-	0	0	0	1	0
AK049005	chr12:77016561-77017631	-	0	0	0	1	0
AK038898	chr9:95422466-95423545	+	0	0	0	1	0
AK162861	chr9:121763741-121764833	-	0	0	0	1	1
AK080675	chr9:121763739-121764833	-	0	0	0	1	1
AK090293	chr11:97820878-97821977	+	0	0	0	1	1
AK036009	chr16:40173046-40174694	+	0	0	0	1	1
AK078612	chr18:76842960-76844612	+	0	0	0	1	0
AK043294	chr9:83404226-83405881	+	0	0	0	1	1
AK081219	chr17:26339685-26341350	-	0	1	0	1	1
AK044182	chrX:40518495-40520163	-	0	1	0	1	1
AK051710	chr2:72874094-72875766	+	1	0	0	1	1
AK051643	chr11:97180471-97182154	-	1	1	1	1	1
AK018192	chr4:85257578-85259293	-	0	0	0	1	1
AK047332	chr6:99903008-99904724	-	0	0	0	1	1
AK043754	chr6:135770336-135772066	-	1	0	0	1	1
AK014386	chr12:71619990-71621746	+	0	0	0	1	1
AK043397	chr2:63955404-63957161	-	0	0	0	1	1
AK048869	chr2:123956834-123958597	+	0	0	0	1	0
AK090236	chr8:88358284-88360053	+	0	0	0	1	1
AK044039	chr13:115684439-115686234	-	0	0	0	1	0
AK013463	chr1:191709483-191711291	+	0	0	0	0	0
AK163519	chr1:43026905-43028716	+	1	0	0	1	1
AK047676	chr12:96949185-96950998	+	0	0	0	1	1
AK046193	chr1:16735380-16737204	-	0	0	1	1	0
AK080649	chrX:28909088-28910913	+	0	0	0	1	0
AK079593	chr5:69599926-69601757	-	0	0	0	1	1
AK047467	chr10:50002406-50004254	-	0	0	0	1	1
AK158494	chr13:80352269-80354148	+	0	0	0	1	1
AK031861	chr7:123478289-123480193	+	1	0	0	1	1
AK081034	chr3:159122437-159124352	-	0	0	0	0	0
AK019905	chr9:34731282-34733201	+	0	0	0	1	1
AK076140	chr13:40717825-40719772	+	0	0	0	1	0
AK047803	chr6:46025567-46027522	+	0	0	0	1	1
AK158853	chr4:47286349-47288315	-	1	0	0	1	1
AK049040	chr8:54162224-54164198	+	0	0	0	1	1
AK046039	chr1:119417575-119419569	-	1	0	0	1	0
AK051506	chr8:106683076-106684188	+	0	0	0	1	0
AK045960	chr13:15085183-15086299	+	1	0	0	1	0
AK039523	chr8:56996421-56998422	-	0	0	0	1	1
AK039748	chr9:90958895-90960928	-	0	0	0	1	1
AK078131	chr12:86160623-86162705	-	1	0	0	1	1
AK013768	chr6:86451208-86453305	+	0	0	0	1	0
AK042838	chr13:58914404-58916503	+	0	0	0	1	0
AK018772	chr11:84127348-84137495	+	1	0	0	1	1
AK083203	chr4:152523517-152530658	+	0	0	0	1	1
AK144485	chr2:115849543-115867486	+	1	0	0	1	1
AK045761	chr2:113795285-113813809	+	0	0	0	1	1
AK045885	chr2:113795335-113813862	+	0	0	0	1	1
AK020962	chr6:138685509-138704200	+	1	0	0	1	1
AK039511	chrX:123694927-123714410	+	0	0	0	1	1
AK047258	chr13:30994349-31005474	-	1	0	0	1	1
AK165697	chr13:47405743-47429914	+	1	0	0	1	1
AK048747	chr3:51629446-51636897	+	0	0	0	1	1
AK080417	chr16:49888667-49896474	+	0	0	0	1	1
AK082738	chr10:83661896-83674009	-	1	0	0	1	1
AK039080	chr5:66031635-66041940	+	1	0	0	1	1
AK147582	chr12:39392087-39399998	+	0	0	0	1	0
AK083124	chr3:157163959-157177220	-	1	1	0	1	1
AK043679	chr3:143805972-143820949	+	1	0	0	1	1
AK038535	chr16:24908082-24917502	+	0	0	0	1	1
AK039441	chr2:75041283-75071824	-	1	0	0	1	1
AK045762	chr3:147671604-147705515	+	1	0	0	1	1
AK082072	chr13:80653734-80692022	-	1	0	0	1	1
AK044034	chr6:6546300-6586973	-	1	0	0	1	1
AK161914	chr3:30665902-30666413	-	0	0	0	1	0
AK039386	chr10:32448210-32448866	-	0	0	0	1	1
AK013750	chrX:34026154-34026880	+	1	0	0	1	1
AK020380	chr18:58383504-58384302	-	0	0	0	1	0
AK079376	chr2:97360450-97361211	+	0	0	0	1	0
AK013566	chr6:24447108-24447890	-	1	0	0	1	1
AK013562	chr8:123751000-123751790	-	0	0	0	1	0
AK013643	chr1:151848965-151849812	-	0	0	0	1	1
AK038881	chr2:51559727-51560577	-	0	1	0	1	1
AK043207	chr8:102130643-102131496	-	0	0	0	1	1
AK013570	chr5:8079497-8080353	-	1	0	0	1	1
AK043265	chr1:89797623-89798436	+	1	0	1	1	1
AK043180	chr16:91656324-91657151	-	0	0	0	1	1
AK079345	chrX:153877673-153878534	-	0	0	0	1	0
AK079373	chr7:33845730-33846610	+	1	0	0	1	1
AK013478	chr5:118436637-118437560	-	0	0	0	1	1
AK038983	chrX:95481011-95481953	-	1	0	0	1	1
AK018196	chr6:98397551-98398503	+	0	0	0	1	1
AK051788	chr18:66108876-66109873	+	0	0	0	1	0
constrained and non-CNS-derived ncRNA
ncRNA id	coordinates (MM5)	strand	EvoFold	CNVs	SDs	MCSs	IPSs
AK042213	chr14:46129039-46130043	+	0	1	0	1	0
AK079694	chr7:37051441-37052447	-	0	0	0	1	0
AK009928	chr19:22439581-22440588	+	1	0	0	1	1
AK050147	chr17:76918139-76919151	+	1	0	0	1	1
AK077183	chr18:83399300-83401444	-	0	0	0	1	0
AK039880	chr14:6972927-6975073	-	0	0	0	1	0
AK032712	chr17:77198608-77200773	-	0	0	0	1	1
AK032988	chr7:60470689-60472864	-	1	0	0	1	1
AK087152	chr1:67208228-67210407	+	0	0	0	1	1
AK089363	chr8:83471321-83473502	+	0	0	0	1	1
AK054399	chr16:43511894-43514090	+	0	0	0	1	1
AK044220	chr6:30057000-30059221	+	0	0	0	1	1
AK133065	chr9:73449972-73452205	+	0	0	0	1	0
AK040283	chr1:139056512-139058751	+	0	0	0	1	1
AK078588	chr16:5971784-5974028	+	0	0	0	1	1
AK038094	chr14:6984998-6987250	-	0	0	0	1	1
AK032933	chr6:140742200-140744462	-	0	0	0	1	0
AK154208	chr9:44251577-44253843	+	0	0	0	1	1
AK033453	chr1:17928984-17931256	-	0	0	0	1	1
AK089718	chr12:40831911-40834206	-	1	0	0	1	1
AK041374	chr8:56426746-56429051	-	0	0	0	1	1
AK137255	chr10:116177854-116180162	+	0	0	0	1	0
AK007422	chr11:106699242-106701563	+	0	0	1	1	1
AK036416	chr13:73036217-73038545	+	0	0	0	1	1
AK018353	chr1:139056481-139058810	+	0	0	0	1	1
AK152971	chr5:64653505-64655841	-	0	0	0	1	0
AK034686	chr8:82337570-82339909	+	0	0	0	1	0
AK084677	chr10:8620717-8623058	-	0	0	0	1	1
AK089638	chrX:152062961-152065304	-	0	0	0	1	0
AK035597	chr12:52734894-52737253	+	0	0	0	1	1
AK031097	chr3:69898670-69901037	+	0	0	0	1	0
AK034831	chr12:68318478-68320845	+	0	0	0	1	1
AK052358	chr15:100475007-100477376	+	0	0	1	1	0
AK053120	chr5:117079915-117082289	-	0	0	0	1	1
AK031230	chr13:113977717-113980123	-	0	1	1	1	0
AK087147	chr5:66031939-66034349	+	1	0	0	1	1
AK171889	chr16:34842619-34843766	+	0	0	0	1	1
AK054077	chr4:58065350-58067774	-	0	0	0	1	0
AK019859	chr8:12519133-12521575	+	0	0	0	1	0
AK053557	chr17:9714790-9717235	-	1	0	0	1	1
AK137781	chr2:104647610-104650077	-	1	1	0	1	0
AK084686	chr14:32913968-32916436	-	1	0	0	1	1
AK157193	chr12:10301135-10303605	-	0	0	0	1	1
AK085199	chr3:30219528-30222002	-	0	0	0	1	1
AK033622	chr6:99303947-99306422	-	0	0	0	1	1
AK041931	chr6:103943963-103946438	+	0	1	0	1	1
AK050417	chr9:75186561-75189038	-	1	0	0	1	1
AK078486	chr11:51221151-51223657	+	0	0	0	1	0
AK020119	chr9:41871814-41874333	-	0	0	0	1	1
AK085138	chr17:6068146-6070667	+	0	1	0	1	1
AK086838	chr16:34618940-34621462	+	0	0	0	1	0
AK089863	chr19:26459811-26462341	-	0	0	0	1	0
AK020435	chr2:33676351-33678890	-	1	0	0	1	1
AK053195	chrX:120354460-120357000	+	1	0	0	1	1
AK045117	chr9:73231776-73234350	+	0	0	0	1	1
AK142305	chr9:96527044-96529626	-	1	0	0	1	1
AK157119	chr5:58656238-58658859	-	0	0	0	1	1
AK150110	chr13:28412075-28414714	+	0	0	0	1	1
AK078617	chr15:50676356-50679029	-	1	0	0	1	1
AK078889	chr6:54452671-54455354	+	0	0	0	1	1
AK052474	chr7:57590275-57592941	+	1	0	0	1	0
AK040473	chr6:27694703-27697414	-	0	1	0	1	1
AK042148	chr7:98361228-98363939	-	0	0	0	0	0
AK044800	chr12:104934178-104936869	+	0	0	0	1	1
AK033169	chr3:103286213-103288905	+	1	1	0	1	1
AK052180	chr10:66677870-66680568	+	0	0	0	1	1
AK089693	chr6:149134925-149137629	-	0	0	0	1	0
AK078660	chr4:154088568-154091294	+	0	1	0	1	1
AK158237	chr9:121762105-121764833	-	0	0	0	1	1
AK084167	chr10:6563612-6566362	-	0	0	0	1	1
AK049273	chr3:103286137-103288914	+	1	1	0	1	1
AK037626	chr14:65117598-65120393	-	0	0	0	1	1
AK033584	chr10:13687014-13689814	+	1	0	0	1	1
AK165789	chr6:36310668-36313479	-	0	0	0	1	1
AK052904	chr10:33068639-33071453	-	0	0	0	1	1
AK036884	chr16:43504385-43507154	+	0	0	0	1	1
AK089859	chr18:5333259-5336111	-	0	0	0	1	1
AK037154	chr1:67092911-67095780	-	0	0	0	1	1
AK086796	chr4:57162264-57165083	+	0	0	0	1	1
AK084436	chr3:39434076-39436901	+	0	0	0	1	1
AK050547	chr12:24503713-24504873	-	0	0	0	1	1
AK087360	chr7:120607717-120608878	+	0	0	0	1	0
AK008597	chr8:119252196-119253367	-	0	0	0	1	0
AK007107	chr6:130193501-130194680	-	0	0	0	1	0
AK007211	chr8:86795051-86796234	-	0	0	0	1	0
AK166453	chr11:82893403-82896293	+	0	0	0	1	1
AK087346	chr5:148682020-148684898	-	0	0	0	1	1
AK053971	chr4:86390944-86393823	+	0	0	0	1	1
AK051817	chrX:51053324-51056244	-	0	0	0	1	1
AK085250	chr13:113269071-113272011	+	0	0	0	1	1
AK153660	chr12:96592382-96595348	+	0	0	0	1	1
AK085513	chr4:112968405-112971386	-	0	0	0	1	0
AK028406	chr7:104965282-104968296	+	1	0	0	1	1
AK089733	chr12:31744685-31747699	-	1	0	0	1	1
AK052109	chrX:159804015-159807039	+	0	0	0	1	1
AK041773	chr16:75385014-75388039	-	0	1	0	1	1
AK035421	chr1:69847915-69850944	+	0	0	0	1	1
AK085959	chr3:155386327-155389370	-	0	0	0	1	0
AK044295	chr11:117078839-117081837	+	0	0	0	1	1
AK146878	chr8:109257337-109260343	+	0	0	0	1	1
AK037018	chr4:25535954-25539052	-	0	0	0	1	1
AK085831	chr11:87941390-87944490	-	1	0	1	1	1
AK032779	chr9:49814423-49817527	-	0	0	0	1	1
AK161424	chr5:122255904-122258981	-	0	0	0	1	0
AK132795	chr5:122255902-122258983	-	0	0	0	1	0
AK029131	chr18:32689107-32692252	+	1	0	0	1	1
AK080917	chr9:48808407-48811561	-	0	0	0	1	1
AK041853	chr5:136553804-136556922	-	0	0	0	1	0
AK084147	chrX:159830066-159833186	+	0	0	0	1	1
AK028977	chr1:170269787-170272996	-	0	1	0	1	0
AK040512	chr1:165889637-165892865	+	1	0	0	1	1
AK029729	chr8:95153393-95156622	+	0	1	0	1	1
AK031656	chr16:86275556-86278800	+	1	0	0	1	1
AK037632	chr11:87941378-87944652	-	1	0	1	1	1
AK149318	chr9:121761558-121764862	-	0	0	0	1	1
AK050502	chr6:8761400-8764717	+	0	0	0	1	1
AK028635	chr4:61463602-61466929	+	1	0	0	1	1
AK158384	chr4:124470806-124474053	-	0	1	0	1	1
AK015435	chr7:33753676-33756925	-	0	0	0	1	0
AK149722	chr16:23833837-23837217	+	0	0	0	1	1
AK002861	chr5:140804685-140808074	+	0	0	0	1	0
AK037318	chr6:99715742-99719131	-	1	0	0	1	1
AK009603	chr5:140804685-140808078	+	0	0	0	1	0
AK053127	chr8:128599243-128602606	-	0	0	0	0	0
AK170668	chr8:82336382-82339844	+	0	0	0	1	0
AK020596	chr5:114561283-114564771	+	0	0	0	1	1
AK052351	chr11:87941125-87944617	-	1	0	1	1	1
AK155619	chr8:124668109-124671542	+	0	0	0	1	1
AK016284	chr14:21430740-21434187	-	1	0	0	1	1
AK029098	chr7:85798546-85802001	+	0	0	0	1	1
AK014986	chr2:14021338-14024940	-	0	0	0	1	1
AK031700	chr17:44773284-44776914	-	0	0	0	1	1
AK031653	chr8:45270350-45274003	-	0	0	0	1	1
AK137191	chr6:92519497-92523045	+	1	1	0	1	0
AK037331	chr6:99769380-99772975	-	1	0	0	1	1
AK172180	chr13:57236163-57237352	-	1	0	0	1	1
AK020301	chr13:93372179-93373376	+	0	0	0	1	0
AK041417	chr15:100474472-100475681	-	0	0	1	1	0
AK078504	chr4:132194374-132195587	-	0	0	0	1	1
AK053132	chr1:82961958-82963173	-	0	0	0	1	1
AK010706	chr8:4254444-4255660	-	0	0	0	1	1
AK039994	chr5:19272570-19273787	-	0	0	0	1	0
AK035706	chr15:103425924-103429593	-	1	1	0	1	1
AK079809	chr2:60144761-60148437	-	0	0	0	1	0
AK053528	chr3:32247032-32250769	+	0	0	1	1	1
AK156118	chr17:83844496-83848152	+	0	0	0	1	0
AK166079	chr2:60144767-60148424	-	0	0	0	1	0
AK053268	chr7:85970621-85974285	-	0	0	0	1	1
AK088959	chr18:35993513-35997332	+	1	0	0	1	1
AK034727	chr16:90550601-90554424	-	0	0	0	1	0
AK018490	chr7:107969132-107972958	-	0	0	0	1	1
AK088053	chr18:15672686-15676528	-	0	0	0	1	1
AK037008	chr10:112700316-112704159	-	0	0	0	1	1
AK053491	chr4:54194620-54198488	+	1	0	0	1	1
AK033144	chr3:85336057-85339943	+	1	0	0	1	1
AK088539	chr18:11035973-11039742	+	0	0	0	1	0
AK084875	chr8:54203952-54207958	+	0	0	0	1	0
AK053581	chr19:49985723-49989730	-	0	0	0	1	1
AK030131	chr4:150511029-150515041	+	0	0	0	1	0
AK010245	chr4:55465663-55469568	-	0	0	0	1	1
AK052223	chr1:72077038-72080945	+	0	1	0	1	1
AK087672	chr6:134852759-134856918	-	0	1	0	1	1
AK145079	chr16:37938073-37942271	-	0	0	0	1	1
AK020861	chr6:99070735-99074798	-	1	0	0	1	1
AK153393	chr9:95902226-95906289	+	0	1	0	1	1
AK088830	chr6:39531286-39535596	-	0	0	0	1	0
AK052152	chr13:68809699-68814021	-	0	0	0	1	1
AK041974	chr5:36376705-36380952	+	1	0	0	1	1
AK035492	chr2:169687173-169691436	-	0	0	0	1	1
AK031582	chr15:94017625-94022114	-	1	0	0	1	1
AK053416	chr19:19284742-19289313	-	1	0	0	1	1
AK052769	chr3:30200267-30204920	-	1	0	0	1	1
AK041219	chrX:60922942-60927616	-	0	0	0	1	1
AK135909	chr1:17374919-17379607	+	0	0	0	1	1
AK135932	chr1:17374911-17379610	+	0	0	0	1	1
AK080350	chr18:35993544-35997987	+	1	0	0	1	1
AK008708	chr1:121137229-121142014	-	0	0	0	1	1
AK161112	chr1:6224083-6228796	-	0	0	0	1	0
AK155945	chr17:16174984-16179704	+	0	0	0	1	0
AK138755	chr10:54113788-54118948	+	0	0	0	1	0
AK044422	chr14:56574866-56580027	+	1	0	0	1	1
AK089323	chr14:64508691-64514257	-	0	0	0	1	1
AK019567	chr5:44548249-44553837	-	0	0	0	1	1
AK006474	chr2:149699487-149705408	-	0	0	0	1	0
AK030024	chr4:5472384-5478370	-	0	0	0	1	0
AK019838	chr9:120919880-120926255	-	1	0	0	1	1
AK014981	chr17:54957800-54964252	+	0	0	0	1	0
AK088130	chr14:97355826-97362564	-	0	0	0	1	1
AK008852	chr3:88661347-88667570	-	0	0	0	1	0
AK005410	chr15:37290468-37291689	-	0	0	0	1	1
AK078829	chr16:76645938-76647178	-	1	0	0	1	0
AK035433	chr2:52385002-52391884	+	0	0	0	1	1
AK044743	chr2:113795301-113802249	+	0	0	0	1	1
AK007908	chr4:149678805-149680066	-	0	0	0	1	1
AK035066	chr13:28149288-28150550	-	0	0	0	1	1
AK152649	chr18:32692566-32693830	+	0	0	0	1	1
AK050350	chr2:130455223-130456489	-	1	0	0	1	1
AK135387	chr16:42045860-42047139	+	0	0	0	1	1
AK171765	chr3:143107953-143109232	+	0	0	1	1	1
AK009333	chr19:46604726-46606023	-	0	0	0	1	0
AK078892	chr2:103156476-103157774	-	0	0	0	1	0
AK021285	chr16:4276185-4277494	-	0	0	0	1	1
AK018477	chr18:46726457-46727487	-	0	0	0	1	0
AK037430	chr12:101788459-101789493	+	0	0	0	1	1
AK159799	chr1:40350551-40351587	+	0	0	0	1	0
AK082861	chr13:116427996-116429041	+	1	0	1	1	1
AK021359	chr4:124573193-124574240	+	0	1	0	1	1
AK015189	chr12:49294698-49295757	-	1	0	0	1	1
AK020034	chr17:6257505-6258834	+	0	0	0	1	0
AK007736	chr10:118547073-118548403	-	1	0	0	1	1
AK041220	chr5:146296737-146298070	+	0	0	0	1	1
AK040043	chr17:42517994-42519330	-	0	0	0	1	1
AK042440	chr5:121229516-121230855	-	0	0	0	1	1
AK080037	chr4:96446518-96447857	+	1	0	0	1	1
AK016895	chr12:100880317-100881669	+	0	0	0	1	0
AK078766	chr10:112703711-112705072	-	0	0	0	1	1
AK042109	chr2:140661748-140663114	+	0	0	0	1	1
AK033280	chr8:56411209-56412614	-	0	0	0	1	1
AK016087	chr2:72523188-72524598	-	0	0	0	1	1
AK137519	chr2:72300246-72301665	+	0	0	0	1	1
AK042298	chr5:126151704-126153130	-	1	1	0	1	1
AK017089	chr13:36019359-36020795	-	0	0	1	1	0
AK032925	chr8:48395203-48396646	-	1	0	0	1	1
AK033325	chr9:83573983-83575433	+	0	0	0	1	1
AK053902	chr3:5603441-5604893	+	0	0	0	1	0
AK086958	chr3:118940658-118942119	+	0	0	0	1	1
AK143109	chr4:146839360-146840822	+	0	0	0	1	1
AK016876	chr7:56983159-56984623	+	1	0	0	1	1
AK161773	chr7:66444149-66445615	+	0	0	0	1	1
AK016442	chr16:28470988-28472461	-	0	0	0	1	1
AK016130	chr13:52688659-52690155	+	0	0	0	1	1
AK087031	chr17:69282019-69283520	+	0	0	0	1	0
AK089860	chr9:12660812-12662318	-	0	0	0	1	1
AK005897	chr10:127791726-127793242	+	0	0	0	1	1
AK079163	chr11:107363420-107364946	+	1	0	0	1	1
AK085973	chr7:10864044-10865592	-	0	0	0	1	1
AK008669	chr11:77102409-77103965	+	0	0	0	1	1
AK008716	chr5:90440206-90441762	+	0	0	0	1	0
AK145182	chr6:17314896-17316457	+	0	0	0	1	1
AK172627	chr9:96383574-96385142	-	0	0	0	1	0
AK007126	chr12:85562792-85564362	+	0	0	0	1	1
AK054280	chr16:17997750-17999322	-	0	1	1	1	1
AK034634	chr9:95255642-95257231	-	0	1	0	1	1
AK087877	chr17:82205166-82206780	+	0	0	0	1	1
AK044958	chr12:29800958-29802576	-	0	0	0	1	1
AK046573	chr1:60166031-60167665	-	0	0	0	1	1
AK076876	chr4:137344850-137345919	-	0	0	0	1	0
AK086988	chr14:95224770-95225844	-	1	0	0	1	0
AK087400	chr19:24524122-24525206	+	0	0	0	1	1
AK015489	chr6:130193591-130194692	-	0	0	0	1	0
AK045311	chr9:91269970-91271608	+	0	0	0	1	1
AK018556	chr10:8975454-8977097	+	0	0	0	1	1
AK031148	chr1:191674365-191676010	+	1	0	0	1	0
AK078525	chr15:101679361-101681012	+	0	0	0	1	0
AK085109	chr2:63910408-63912069	-	1	0	0	1	1
AK156190	chr14:114808030-114809700	+	0	0	0	1	1
AK086869	chr13:74806173-74807846	+	1	0	0	1	1
AK052510	chr18:56810625-56812311	-	0	0	0	1	1
AK151886	chr3:32246687-32248377	+	0	0	1	1	1
AK079427	chr8:110464366-110466060	+	0	1	0	1	0
AK010233	chr1:41183205-41184900	+	0	0	0	1	0
AK149486	chr7:66443917-66445612	+	0	0	0	1	1
AK078847	chr3:104888974-104890674	-	1	0	0	1	1
AK143579	chr2:60688828-60690533	-	1	0	1	1	1
AK040157	chr2:59097460-59099170	-	0	0	0	1	0
AK169352	chr2:60688829-60690539	-	1	0	1	1	1
AK082788	chr17:26339705-26341425	-	0	1	0	1	1
AK035133	chr17:9262015-9263739	-	0	0	0	1	1
AK042333	chr15:79251511-79253254	-	0	1	0	1	0
AK009882	chr2:104709730-104711490	+	0	1	0	1	1
AK052903	chr11:76389763-76391528	-	0	0	0	1	1
AK079001	chr4:134815684-134817455	+	0	0	0	1	0
AK033809	chr18:84975952-84977728	-	1	0	0	1	1
AK035104	chr2:84629021-84630811	-	0	0	0	1	1
AK053165	chr11:101960423-101962216	-	1	0	1	1	1
AK053590	chr1:43026911-43028715	+	1	0	0	1	1
AK006783	chr6:112721473-112723279	+	0	0	0	1	1
AK134055	chr8:115077582-115079389	-	1	0	0	1	1
AK038203	chr17:16173537-16175346	-	0	0	0	1	1
AK082766	chr8:109041758-109043575	-	1	0	0	1	1
AK050058	chr18:64914701-64916526	+	1	0	0	1	1
AK150339	chr13:41086196-41088039	+	1	0	0	1	0
AK166690	chr16:27291426-27293269	+	0	1	0	1	1
AK041524	chr4:45007469-45009316	-	0	0	0	1	1
AK054275	chr19:40901925-40903773	+	1	0	0	1	1
AK036383	chr4:154088568-154090417	+	0	1	0	1	1
AK087441	chr7:120444674-120446527	-	0	0	0	1	0
AK014890	chr1:191994311-191996174	-	0	0	0	1	1
AK044259	chr3:16970170-16972035	-	0	0	0	1	1
AK037054	chr13:45404168-45406038	-	0	0	0	1	0
AK080301	chrX:30543446-30545328	+	0	0	1	1	0
AK041117	chr3:100502106-100503991	-	0	0	0	1	1
AK078561	chr6:97529932-97531832	-	1	0	0	1	1
AK172028	chr13:78540480-78542383	-	0	0	0	1	0
AK134089	chr2:101532241-101534145	-	0	0	0	1	1
AK149652	chr16:27291359-27293269	+	0	1	0	1	1
AK040222	chr1:138079433-138081351	-	0	0	0	1	0
AK155508	chr5:120664954-120666884	+	0	0	0	1	1
AK041140	chr1:58797991-58799931	+	0	0	1	1	1
AK172269	chr13:24808105-24810064	-	0	0	0	1	1
AK076303	chr12:70737659-70739619	-	0	0	1	1	1
AK052512	chr1:36880377-36882340	+	0	0	0	1	1
AK020611	chr11:77327842-77328948	+	0	0	1	1	0
AK015612	chr13:24550658-24551768	+	0	0	0	1	0
AK085419	chr1:164596863-164597982	+	0	0	0	1	1
AK089388	chr6:6579631-6581633	-	0	0	0	1	1
AK135560	chr17:84734502-84736515	-	0	0	0	1	1
AK156303	chr9:44742810-44744827	+	0	0	0	1	0
AK080047	chr4:103374806-103376828	-	0	0	0	1	0
AK162470	chr11:51221617-51223657	+	0	0	0	1	0
AK041052	chr17:67267940-67269995	-	0	0	0	1	0
AK052184	chr6:99302475-99304541	-	1	0	0	1	1
AK040269	chr16:57518635-57520729	+	0	0	0	1	1
AK037200	chr8:27433276-27435371	+	0	0	0	1	1
AK044617	chr12:96949180-96951281	+	0	0	0	1	1
AK006204	chr10:126042897-126044999	+	0	0	0	1	1
AK037136	chr1:131156260-131158363	+	1	0	0	1	1
AK155183	chrX:5664903-5667017	+	0	0	1	1	1
AK031376	chr16:78044434-78046567	+	0	0	0	1	1
AK146377	chr9:61358898-61366028	+	1	0	0	1	1
AK019635	chr5:57091525-57101282	-	0	0	0	1	1
AK076963	chr6:4511863-4521700	-	0	0	0	1	1
AK016115	chr9:85203360-85213314	+	1	0	0	1	1
AK016924	chr17:7467961-7477982	-	0	0	0	1	1
AK044300	chr4:154088568-154095827	+	0	1	0	1	1
AK041443	chr8:8329649-8337001	+	0	0	0	1	1
AK015465	chr3:117315842-117332377	+	0	0	0	1	1
AK087483	chr5:103989749-104006428	-	1	0	0	1	1
AK148097	chr12:64236102-64254910	+	0	0	0	1	1
AK054506	chr13:94598589-94609411	-	0	0	0	1	1
AK076805	chr1:101047749-101067083	+	0	0	0	1	0
AK016950	chr12:101420866-101441475	-	1	0	0	1	1
AK016796	chr13:15138628-15159595	-	1	0	0	1	1
AK016914	chr6:144827698-144848893	+	1	0	0	1	1
AK015902	chr13:107673430-107694866	-	1	0	0	1	1
AK044644	chr17:67847916-67870716	-	0	0	0	1	1
AK172672	chr13:103825580-103849084	+	0	1	1	1	1
AK078963	chr1:56278595-56302363	+	1	0	0	1	1
AK076329	chr14:98547764-98573886	-	0	0	0	1	1
AK077070	chr19:21265056-21293498	+	1	0	0	1	1
AK052392	chr16:92395672-92427351	+	0	0	0	1	1
AK033714	chr1:164520429-164531655	+	0	0	0	1	1
AK033835	chr2:64321237-64332496	-	1	0	0	1	1
AK084494	chr2:106535652-106543096	-	1	0	0	1	1
AK135813	chr12:5742249-5789939	+	1	0	0	1	1
AK018871	chr9:41272884-41284280	+	0	0	0	1	1
AK015510	chr12:102469355-102481102	-	0	0	0	1	1
AK041693	chr10:92411896-92419540	+	0	0	0	1	1
AK016698	chr12:101431201-101441513	-	1	0	0	1	1
AK162144	chr1:76945416-76957728	+	0	0	0	1	1
AK036450	chr10:112615926-112624084	+	0	0	0	1	1
AK007349	chr1:98020592-98033455	+	0	0	0	1	1
AK086852	chr8:104937764-104950776	-	0	0	0	1	1
AK016185	chr19:53301603-53314713	-	0	0	0	1	1
AK080383	chr8:104937777-104950900	-	0	0	0	1	1
AK053248	chr12:51444751-51457890	+	1	0	0	1	1
AK009096	chr19:53301490-53314696	-	0	0	0	1	1
AK006220	chr4:122673158-122681776	-	1	0	0	1	1
AK085651	chrX:152091175-152099719	-	0	0	0	1	1
AK044476	chr14:41400888-41414288	-	1	0	0	1	1
AK006677	chr4:123598912-123612368	+	1	0	0	1	1
AK014992	chr18:83800268-83813768	-	1	0	0	1	1
AK170353	chr7:85991455-86000157	-	1	0	0	1	1
AK007026	chr14:95591230-95605052	+	0	0	0	1	0
AK053660	chr14:71675397-71684290	+	0	0	0	1	1
AK158207	chr2:52384987-52393992	+	1	0	0	1	1
AK035520	chr1:96749540-96758550	+	0	0	0	1	0
AK016281	chr5:124719655-124734165	+	0	0	0	1	1
AK053349	chr14:107356071-107370908	+	1	0	0	1	1
AK079458	chr16:76741640-76756660	+	0	0	0	1	1
AK143055	chr2:158658820-158674010	-	0	0	0	1	1
AK042250	chr2:170124575-170133896	-	1	0	0	1	1
AK006359	chr5:71909071-71924842	-	0	0	0	1	1
AK019814	chr18:29896249-29945600	-	1	0	0	1	1
AK133078	chr14:35265168-35295744	+	0	0	0	1	1
AK029620	chr3:144668484-144702335	-	1	0	1	1	1
AK040104	chr15:63630627-63695836	-	1	0	0	1	1
AK142161	chr1:190035813-190083044	+	1	0	0	1	1
AK019016	chr18:43917667-43918227	-	1	0	1	1	1
AK010197	chr9:82051340-82051937	-	0	1	0	1	1
AK010031	chr11:97067547-97068181	+	1	1	0	1	1
AK005935	chr5:145882137-145882782	-	0	0	0	1	1
AK052537	chrX:120345436-120346089	+	0	0	0	1	1
AK007597	chr11:57673878-57674557	+	1	0	0	1	1
AK019616	chr5:98368771-98369473	-	1	0	0	1	1
AK018907	chr4:127861555-127862271	+	0	0	0	1	1
AK052706	chr10:122764939-122765694	-	1	0	0	1	0
AK008544	chr17:16173537-16174345	-	0	0	0	1	1
AK084635	chr11:102250486-102251296	+	0	0	0	1	1
AK021346	chr6:17320553-17321314	+	0	0	0	1	1
AK172095	chr8:125971877-125972639	-	0	0	0	1	0
AK020638	chr16:34842999-34843766	+	0	0	0	1	1
AK020182	chr16:43514281-43515064	+	0	0	0	1	1
AK138879	chr8:35185747-35186604	-	1	1	0	1	0
AK018538	chr10:128463908-128464767	-	0	0	0	1	1
AK018557	chr5:116218101-116218914	+	1	0	0	1	1
AK021224	chr5:28446074-28446888	-	1	0	0	1	0
AK020554	chr10:121093398-121094215	+	0	0	0	1	0
AK009125	chr15:59142118-59142936	-	1	0	0	1	1
AK020618	chrX:120398381-120399211	+	0	0	0	1	0
AK010009	chr1:59918579-59919419	-	1	0	0	1	1
AK020788	chr10:95816964-95817826	+	0	0	0	1	1
AK080214	chr14:114081731-114082604	-	0	0	0	1	0
AK160141	chr16:33245696-33246569	-	0	0	0	1	0
AK020866	chr7:101646031-101646911	-	0	0	0	1	0
AK079829	chr4:57162069-57162958	+	0	0	0	1	1
AK006158	chr8:69526661-69527554	+	0	0	0	1	0
AK009197	chr5:64899337-64900235	-	0	0	0	1	0
AK086854	chr4:32816554-32817462	+	1	0	0	1	1
AK021169	chr7:75517982-75518894	-	0	0	0	1	1
AK020498	chr1:40350658-40351578	+	0	0	0	1	0
AK167747	chr1:40350661-40351587	+	0	0	0	1	0
AK076566	chr16:13852294-13853223	-	0	0	0	1	0
AK020950	chr13:113811319-113812253	-	0	0	0	1	1
AK085101	chr1:131807683-131808628	+	1	0	0	1	1
AK087362	chr6:101721236-101722195	-	0	0	0	1	1
AK016136	chr11:32685332-32686296	-	0	0	0	0	0
AK085849	chr11:6185657-6186633	-	0	0	0	1	1
AK020155	chr5:92000548-92001538	+	0	0	0	1	0
AK008361	chr5:71659208-71660200	-	0	0	0	1	0
non-constrained and CNS-derived ncRNA
ncRNA id	coordinates (MM5)	strand	EvoFold	CNVs	SDs	MCSs	IPSs
AK035816	chr9:75552987-75555874	+	0	0	0	1	1
AK034444	chr6:84860047-84862950	-	0	0	0	1	0
AK047672	chr11:81587023-81588645	+	0	0	0	1	0
AK082232	chr3:75424481-75426701	-	0	0	0	0	0
AK034436	chr6:46777424-46781174	+	0	0	0	0	1
AK036032	chr2:135329552-135332243	-	0	1	0	1	1
AK082212	chr4:98880615-98883828	+	0	1	0	1	0
AK047375	chr3:13744291-13746048	+	0	0	0	0	0
AK084057	chr14:67709358-67712161	-	0	0	0	1	0
AK082364	chr11:115945398-115946156	+	0	0	0	0	0
AK038796	chr1:7372175-7373302	-	0	0	0	1	0
AK021067	chr2:107217185-107218320	+	0	0	0	1	0
AK080612	chr12:71542055-71542828	-	0	0	0	0	0
AK043481	chr13:65444189-65445756	+	0	0	0	0	0
AK033070	chr14:112808950-112810671	-	0	0	0	0	0
AK044170	chr11:117961592-117962186	+	0	1	1	0	0
AK079310	chr4:8068640-8069949	-	0	0	0	0	0
AK083142	chr3:108912682-108914855	-	0	0	0	1	1
AK049886	chr1:60166025-60167167	-	0	0	0	1	1
AK080547	chr17:79570796-79572059	+	0	0	0	0	0
AK046498	chr8:107345921-107347722	+	0	0	0	0	0
AK013538	chr11:59839254-59839510	-	0	0	0	1	0
AK039654	chr5:50499069-50503253	-	0	0	0	1	1
AK045934	chr10:12627418-12633871	-	0	0	0	1	1
AK084038	chr14:30814345-30815181	-	0	0	0	0	0
AK158947	chr17:44021666-44023566	+	0	0	0	1	1
AK032476	chr6:37224894-37227377	+	0	0	0	1	0
AK039290	chr7:123110371-123115658	+	0	0	0	0	0
AK018336	chr9:22058585-22060059	+	0	0	0	0	0
AK083088	chr4:43450954-43452975	-	0	0	0	0	0
AK043058	chr8:45443098-45443905	+	0	0	0	0	0
AK032346	chr9:57705509-57708242	-	1	0	0	1	1
AK048978	chr6:38362171-38363524	-	0	1	0	0	0
AK162406	chr11:68670273-68672031	-	0	0	0	0	0
AK078153	chr10:127192276-127192919	+	0	0	0	0	0
AK046471	chr5:119129253-119131144	+	0	0	0	1	0
AK051185	chr2:169715901-169717242	+	0	0	0	1	1
AK083095	chr1:92949839-92952595	-	0	0	0	1	1
AK039111	chr19:52955864-52956732	-	0	0	0	0	0
AK032506	chr3:79676154-79678611	+	0	0	0	1	0
AK013778	chr2:16925576-16926541	+	0	1	0	0	0
AK039040	chr4:36395064-36396220	-	0	1	0	0	0
AK049069	chr14:114133989-114137062	+	0	0	0	1	1
AK043958	chr4:42291126-42298346	+	0	0	0	1	1
AK134798	chr13:50449097-50451291	-	0	0	0	1	0
AK046021	chr3:158689386-158692932	-	0	0	0	0	0
AK032280	chr9:28302644-28305149	+	0	0	0	0	1
AK043223	chr16:40342136-40343564	+	0	0	0	1	0
AK042584	chr10:128209371-128210500	-	0	0	0	0	1
AK158573	chr16:70649222-70650756	-	0	0	0	1	1
AK049785	chr5:87428660-87429578	+	0	0	1	1	0
AK032434	chr6:45191779-45195460	+	0	0	0	1	1
AK018220	chr18:14362764-14364221	+	0	0	0	1	1
AK039489	chr13:43647385-43671047	-	1	0	0	1	1
AK079643	chr9:108828914-108829609	-	0	0	0	0	0
AK039321	chr19:7908264-7908895	-	0	0	0	0	0
AK043643	chrX:78258863-78261725	-	0	1	0	0	0
AK046438	chr16:96424105-96425254	-	0	0	0	1	0
AK079063	chr3:88688892-88691004	-	0	0	0	0	0
AK047567	chr9:84027494-84029935	+	0	0	1	1	0
AK046206	chr6:46032774-46035012	+	0	0	0	0	0
AK045659	chr9:68260067-68267913	-	0	0	0	1	1
AK049875	chr4:85257897-85258443	+	0	0	0	1	1
AK082076	chr19:21620068-21620765	+	0	0	0	1	0
AK033879	chr10:32588761-32591450	-	0	0	0	0	0
AK039315	chr2:16909079-16911653	+	0	1	0	0	0
AK078080	chr14:57177419-57179144	-	0	0	0	1	1
AK083133	chr14:34627519-34630832	-	0	1	0	0	0
AK081123	chr7:115086599-115087383	+	0	0	0	1	0
AK033870	chr6:67399605-67402769	+	0	0	1	1	0
AK033915	chr18:87020336-87022826	+	0	0	0	1	0
AK043833	chr6:102916266-102917592	-	0	0	0	0	0
AK048937	chr4:20482524-20483846	-	0	0	0	0	0
AK046911	chr4:80850512-80851775	-	0	0	0	0	0
AK020188	chr1:51273310-51286589	+	0	0	0	0	1
AK013555	chr15:43548564-43550275	+	0	0	0	1	0
AK090239	chr11:60148264-60150443	-	0	0	0	1	1
AK081270	chr16:12994266-12996591	-	0	0	0	0	0
AK158690	chr1:55827487-55828559	+	0	0	0	0	0
AK044004	chr1:57363058-57364896	+	0	0	0	1	1
AK038683	chr11:30998800-31000922	+	0	0	0	1	0
AK039279	chr5:108658532-108659339	-	0	0	0	0	0
AK044082	chr2:181206970-181208559	-	0	0	0	0	0
AK079629	chr9:34723812-34726639	+	1	0	0	1	1
AK139055	chr3:102936864-102939181	+	0	1	0	0	0
AK021009	chr9:27942174-27943102	+	0	0	0	0	0
AK140094	chr7:17126083-17128436	-	0	1	0	0	0
AK080476	chr15:42029395-42030320	-	0	0	0	1	0
AK013532	chr12:104316362-104317692	+	0	0	0	1	1
AK030421	chr6:135245069-135251549	+	0	0	0	1	0
AK082433	chr1:118814258-118816546	+	0	0	0	1	0
AK018107	chr5:136403418-136404424	+	0	0	0	1	0
AK079380	chr17:24169122-24173241	+	0	1	0	1	1
AK047791	chr4:59169817-59172525	+	0	1	0	1	0
AK046365	chr2:146579781-146580518	-	0	0	0	1	0
AK047646	chr6:145936980-145941142	-	0	0	0	0	1
AK039478	chr17:85012741-85014193	-	0	0	0	0	0
AK019333	chr13:6321968-6322618	+	0	0	0	0	0
AK158852	chr2:91952638-91955932	+	0	0	0	1	1
AK013486	chr5:114720893-114721335	+	1	0	0	1	0
AK045945	chr8:80780779-80782409	+	0	0	0	0	0
AK043281	chr5:147681022-147683890	+	0	0	0	1	1
AK090234	chr7:113351420-113353340	-	0	0	0	1	0
AK033869	chr3:149444449-149447563	-	0	0	0	1	0
AK134823	chr3:88520665-88522938	+	0	0	0	0	0
AK079586	chr9:73439954-73440528	+	0	0	0	0	0
AK043166	chr19:7822567-7825407	+	0	0	0	1	1
AK051554	chr3:118807837-118810889	+	0	0	0	1	1
AK038764	chr9:3819652-3822923	+	0	0	0	1	1
AK032518	chr17:67865878-67868678	-	0	0	0	1	0
AK046108	chr11:6497855-6500378	-	0	0	0	1	0
AK039685	chr6:90801493-90803251	-	0	0	0	0	0
AK043423	chr14:85847693-85849360	-	0	0	0	0	0
AK036196	chr12:68596084-68597192	+	0	0	0	0	0
AK043460	chr13:98582342-98583203	+	0	0	0	0	0
AK134686	chr1:181165416-181168322	-	0	0	0	0	0
AK138549	chr7:103725992-103726741	+	0	0	0	1	1
AK013500	chr15:78765301-78765857	+	0	0	0	1	1
AK039121	chr4:70528843-70531435	+	0	0	0	1	1
AK079537	chr18:76844758-76848122	+	0	0	0	1	1
AK039506	chr1:95461463-95463774	-	0	0	0	0	0
AK036151	chr15:4403056-4404800	+	0	0	0	1	0
AK082122	chr3:55669251-55671604	+	0	0	0	0	0
AK043302	chr10:89680867-89683120	+	0	0	0	1	1
AK137423	chr16:65054038-65055869	-	0	0	0	0	0
AK013530	chr9:10803673-10805105	-	0	0	0	0	0
AK051692	chr3:51967558-51971072	-	0	0	0	1	1
AK148996	chr12:104313716-104314946	+	0	0	0	1	0
AK039132	chr2:91952777-91956222	+	0	0	0	1	1
AK032180	chr6:6547792-6587014	-	1	0	0	1	1
AK082166	chr6:35153520-35164454	+	0	0	0	1	1
AK083239	chr5:141703211-141708028	-	0	0	0	1	0
AK017239	chr2:59321137-59325318	-	0	0	0	1	0
AK039359	chr16:77975467-77977491	+	0	0	0	1	1
AK078039	chr13:37412074-37413197	-	0	0	0	1	0
AK048817	chr14:55819096-55822346	+	0	0	0	1	0
AK034461	chr4:75744360-75746446	-	0	0	0	0	0
AK081035	chr11:32028846-32031766	-	0	0	0	1	0
AK013492	chr16:41087706-41088179	+	0	0	0	0	0
AK079046	chr12:14261151-14263262	-	0	0	0	0	0
AK043079	chr1:167022892-167025341	-	0	0	0	1	0
AK021093	chr5:63104652-63107384	+	0	0	0	1	1
AK089156	chr7:114834447-114836209	+	0	0	0	0	0
AK034296	chr3:118881147-118885278	+	0	0	0	1	0
AK084061	chr19:36599494-36600383	-	0	0	0	0	0
AK033941	chr8:54248936-54252825	+	0	0	0	0	0
AK030431	chr13:61464354-61465455	+	0	0	0	0	0
AK047639	chr16:49889520-49906536	+	0	0	0	1	1
AK031816	chr5:105815412-105820429	+	0	0	0	1	0
AK047783	chr16:35074893-35076885	+	0	0	0	0	0
AK148751	chr2:113600889-113603009	+	0	0	0	1	0
AK046315	chr4:140341955-140353583	+	0	0	0	1	0
AK135063	chr13:89238446-89240350	+	0	0	0	0	0
AK078214	chrX:19131462-19132432	+	0	0	0	0	0
AK082133	chr18:64797688-64799050	+	0	0	0	1	1
AK083261	chr9:103588808-103589787	-	0	0	0	1	1
AK047748	chrX:52757639-52760509	+	0	0	0	0	0
AK035846	chr5:147725445-147727809	-	0	0	0	1	1
AK043365	chr11:62531626-62534140	-	0	0	0	1	0
AK134695	chr2:91952773-91955931	+	0	0	0	1	1
AK081064	chr9:34673212-34674131	+	0	0	0	0	0
AK047101	chr14:27165078-27166972	-	0	0	0	1	1
AK046789	chr14:85793727-85797292	-	0	0	0	1	1
AK038581	chr9:87154159-87156682	+	0	0	0	1	0
AK048850	chr11:19448390-19450290	-	0	0	0	1	1
AK084115	chr8:86769210-86772096	+	0	0	0	1	0
AK034230	chr7:70518517-70522517	-	0	0	0	1	1
AK081201	chr10:26488417-26489819	+	0	0	0	0	0
AK042969	chr17:89583903-89585347	-	0	0	0	0	0
AK049808	chr19:40933962-40935989	-	1	0	0	1	1
AK030486	chr10:31353629-31354715	-	0	0	0	0	0
AK080421	chr2:126641991-126643096	-	0	0	0	1	0
AK033981	chr8:40445332-40447204	-	0	0	0	1	0
AK033854	chr6:128824501-128838602	-	1	0	0	1	0
AK043270	chr19:7987470-7987851	-	0	0	0	1	1
AK038589	chr6:55648663-55658667	+	0	0	0	1	1
AK013458	chr7:126199674-126200085	-	0	0	0	0	0
AK032496	chr3:153054406-153056818	+	0	0	0	1	0
AK039207	chr13:80850297-80851787	-	0	0	0	1	1
AK032201	chrX:96777349-96796110	-	0	0	0	1	1
AK013735	chr2:140924092-140925420	+	0	1	0	1	1
AK038815	chr2:151776352-151780083	+	0	0	0	1	1
AK051364	chr8:40353355-40354283	+	0	0	0	0	0
AK034453	chr6:92954110-92957240	-	0	0	0	0	0
AK039157	chr12:12910884-12917185	+	0	0	0	1	1
AK039252	chr11:112711494-112713139	-	0	0	0	1	1
AK049079	chr14:85781400-85785584	-	0	0	0	1	0
AK080583	chr12:41830896-41856672	+	0	0	0	1	1
AK043483	chr2:96568379-96568791	+	0	1	0	0	0
AK090172	chr2:28078228-28085225	+	0	0	0	1	0
AK021266	chr7:113949910-113950968	+	0	1	0	1	1
AK083010	chr8:84916425-84919089	-	0	0	0	1	0
AK044014	chr9:120670069-120670805	+	0	0	0	1	0
AK043191	chr6:61445844-61447430	+	0	0	0	0	0
AK082543	chr17:51867591-51870989	+	0	0	0	0	0
AK038925	chr9:10838505-10842219	-	0	0	0	1	0
AK048740	chr13:22808099-22810951	-	0	0	0	0	0
AK082138	chr13:57109595-57110931	-	0	0	0	1	1
AK133612	chr18:62245471-62247316	+	0	0	0	0	0
AK032215	chr5:101406763-101409542	-	0	0	0	1	1
AK034464	chr8:49895332-49900125	-	0	0	0	1	0
AK045415	chr10:106608152-106610588	-	0	0	0	1	0
AK051587	chr3:118888227-118889605	+	0	0	0	0	1
AK043781	chr4:76134580-76136840	-	0	1	0	1	0
AK148627	chrX:142163876-142166548	+	0	0	0	1	0
AK043195	chr17:82669841-82670680	+	0	0	0	1	0
AK030518	chr6:52961317-52962568	-	0	0	0	1	0
AK013794	chr7:68620836-68623543	+	1	0	0	1	1
AK045626	chr12:47963581-47965182	+	0	0	0	1	0
AK160272	chr12:75422643-75431493	-	1	0	0	1	1
AK034456	chr7:39451767-39454235	-	0	0	0	0	0
AK048970	chr9:53593710-53595339	-	0	0	0	0	0
AK043455	chr2:121614803-121615775	-	0	0	0	1	0
AK005119	chr8:84981887-84982640	+	0	0	0	0	0
AK081282	chr3:143893201-143894814	-	0	0	0	0	0
AK045872	chr1:69474917-69476645	-	0	0	0	1	0
AK078107	chr19:58745876-58748214	+	0	0	0	1	0
AK051229	chr1:137824715-137826727	+	0	0	0	1	1
AK141584	chr16:3555798-3560376	+	0	0	0	1	0
AK051231	chr5:139262584-139265515	+	0	0	0	1	1
AK013797	chr5:29989485-29990116	+	0	0	0	1	0
AK030573	chr5:21122020-21125118	+	0	0	0	1	1
AK043168	chr11:36740873-36741890	-	0	0	0	0	0
AK082325	chr15:89869141-89877755	+	0	0	0	1	1
AK043245	chr6:62090822-62092893	+	0	1	0	1	0
AK018253	chr14:92703372-92705042	+	0	0	0	1	0
AK021057	chr8:34548915-34550011	-	0	0	1	1	0
AK042821	chr11:36781311-36782876	-	0	0	0	1	1
AK047041	chr13:80674159-80677033	-	0	0	0	1	0
AK051525	chr4:20038185-20042455	-	0	0	0	1	1
AK051716	chr17:22295092-22296108	+	0	0	0	0	0
AK036281	chr4:131088915-131091099	-	0	0	0	1	1
AK039340	chr7:43522610-43533155	+	0	1	0	1	0
AK013525	chrX:44028015-44029682	+	0	0	0	1	0
AK043862	chr11:7165143-7185167	-	0	0	0	1	1
AK005116	chr11:63692064-63695804	+	0	1	0	0	1
AK090270	chr12:31754821-31757382	+	0	0	0	1	0
AK013760	chr8:83209053-83209420	+	1	0	0	1	0
AK042959	chr9:62466554-62468059	-	0	0	0	0	0
AK079523	chr15:102773973-102774688	-	0	0	0	0	0
AK033884	chr5:137730655-137732878	+	0	0	0	1	0
AK036162	chr6:87176740-87180208	-	0	0	0	0	0
AK043280	chr4:89540221-89542270	-	0	0	0	1	0
AK078277	chrX:158040276-158042990	-	0	0	0	0	0
AK019313	chr13:104584571-104585807	-	0	0	0	0	0
AK039400	chr1:151844336-151846067	-	0	0	0	1	1
AK045878	chr15:48746679-48749180	-	0	0	0	1	0
AK039708	chr19:49966108-49968157	-	0	0	0	0	0
AK013822	chr17:89499805-89501061	-	0	0	0	0	0
AK033935	chr17:42256088-42257487	+	0	0	0	0	0
AK046393	chr3:88116178-88117857	+	0	0	0	0	0
AK043213	chr8:54180782-54183279	+	0	0	0	1	0
AK047345	chr19:23080469-23081163	+	0	0	0	0	0
AK136893	chr2:71165231-71167521	-	0	0	0	0	0
AK080579	chr14:36842422-36846456	-	0	0	0	1	1
AK082247	chr16:72707704-72709913	+	0	0	0	1	1
AK043391	chrX:6541742-6542242	+	0	0	0	0	0
AK039230	chr14:18277350-18278740	+	0	0	0	1	1
AK043303	chr7:102257637-102267749	+	0	0	0	1	1
AK039480	chr13:47768589-47769797	-	0	0	0	0	0
AK039753	chr2:123947175-123951439	+	0	0	0	0	0
AK043504	chr9:117737704-117739493	-	0	0	0	1	1
AK021060	chr13:62147955-62148892	-	0	0	0	0	0
AK005170	chr16:38101888-38101992	+	1	0	0	1	1
AK082183	chr12:4805128-4805823	-	0	0	0	0	0
AK043880	chr4:70528784-70531461	+	0	0	0	1	1
AK090353	chr5:129192869-129194166	-	0	0	0	1	0
AK039320	chr6:45104935-45107059	+	0	0	0	0	0
AK018200	chr6:45294093-45295356	+	0	0	0	0	0
AK013802	chr10:39525490-39526489	-	0	0	0	1	0
AK042882	chr1:154865766-154867625	-	0	0	0	1	1
AK083850	chr3:31736619-31739764	+	0	0	0	1	1
AK013659	chr3:18832144-18833219	+	0	0	0	0	0
AK047750	chr9:81827027-81828930	-	0	0	0	1	1
AK140547	chr2:33093451-33095606	-	0	0	0	1	1
AK036349	chr1:165091158-165095249	-	0	0	0	0	0
AK084079	chr9:111548825-111553964	-	0	0	0	1	0
AK042839	chr2:114084839-114086892	-	0	0	0	1	1
AK033875	chr13:77592197-77596601	+	0	0	0	0	0
AK051803	chr6:14655979-14657226	-	0	0	0	1	1
AK045900	chr18:38099057-38101830	+	0	1	0	1	0
AK039514	chr17:12186694-12187960	+	0	1	0	0	0
AK039629	chr10:9223082-9224358	-	0	0	0	1	1
AK045628	chr14:35362729-35365146	-	0	0	0	1	1
AK043119	chr6:45885622-45888008	+	0	0	0	0	0
AK030524	chr11:94348687-94358787	+	0	0	0	1	0
AK048783	chr9:28919662-28923331	-	0	0	0	1	1
AK021065	chr17:89385724-89386961	-	0	0	0	0	0
AK042602	chr12:19722645-19725237	+	0	0	0	0	0
AK138626	chr3:57765739-57766915	-	0	0	0	0	0
AK013808	chr4:147390604-147391183	+	0	0	0	1	1
AK042911	chr8:49930984-49931989	-	0	0	0	0	0
AK013501	chr6:6585220-6585750	-	0	0	0	1	0
AK045519	chr10:12627449-12633861	-	0	0	0	1	1
AK035835	chr6:133188773-133191078	+	0	1	1	0	0
AK043517	chr2:7331089-7332686	-	0	0	0	1	0
AK034158	chr6:103905664-103909256	+	0	1	0	1	1
AK043217	chr8:31262690-31264326	-	0	0	0	1	1
AK020728	chr13:28395974-28408479	+	0	0	0	1	1
AK047684	chr9:56705047-56705237	-	0	0	0	0	0
AK034480	chr2:81156855-81161208	+	0	1	0	0	0
AK038684	chr10:50911220-50914339	-	1	0	0	1	1
AK043328	chr9:122391176-122409403	-	0	0	0	1	0
AK038675	chr6:81051020-81053687	+	0	0	0	0	0
AK082332	chr7:84166909-84170812	-	0	0	0	0	0
AK051662	chr3:142945357-142947665	-	0	0	0	1	0
AK080424	chr6:71299660-71300564	-	0	0	0	0	0
AK043631	chr13:50449952-50451104	-	0	0	0	1	0
AK035926	chr7:65244529-65247906	-	1	0	0	1	1
AK043741	chr7:52150785-52152235	-	0	0	0	1	1
AK005145	chr8:39421221-39421716	-	0	1	0	0	0
AK158974	chr10:71088782-71091690	+	0	0	0	0	0
AK082570	chr18:5688794-5691472	-	0	0	0	0	0
AK013849	chr2:163483146-163483704	+	0	0	0	0	0
AK083873	chr11:37885145-37889330	-	1	1	0	0	1
AK083954	chr5:129282230-129283363	-	0	0	0	1	1
AK134916	chr1:132075477-132080298	+	0	0	0	1	1
AK034388	chr5:91267162-91269465	-	0	0	0	1	1
AK042808	chr9:45472168-45479276	+	0	0	0	1	1
AK042618	chr15:40591096-40592984	-	0	0	0	0	0
AK051440	chr2:48921946-48923725	+	0	0	0	0	0
AK080587	chr3:122104114-122105922	-	0	0	0	1	0
AK080837	chrX:66956071-66957372	-	0	0	0	0	0
AK034106	chr7:81598663-81602254	-	0	0	0	0	1
AK158677	chr16:95021375-95022730	-	0	0	0	0	0
AK034283	chr16:56003928-56007820	-	1	0	0	1	0
AK046960	chr17:40488063-40490708	+	0	0	0	1	0
AK081108	chr1:47230905-47234775	-	0	0	0	1	0
AK082542	chr5:42840970-42842812	+	0	0	1	1	0
AK019918	chr13:54001396-54002636	+	0	0	0	1	0
AK083998	chr4:154088534-154095273	+	0	1	0	1	1
AK140478	chr19:43011835-43013824	+	0	0	0	1	1
AK043516	chr2:31111073-31112314	-	0	0	0	0	0
AK043727	chr4:138836931-138841876	+	0	0	0	1	1
AK028241	chr7:114270973-114271089	+	0	1	0	0	0
AK051215	chr13:42740320-42743148	-	0	0	0	1	0
AK045765	chr11:77378585-77382083	+	0	0	0	1	1
AK049728	chr1:137847205-137850008	+	0	0	0	1	0
AK013655	chr2:6993396-6994462	-	0	0	0	1	1
AK158836	chr6:125583499-125585941	+	0	0	0	0	0
AK083983	chr4:56135127-56136322	-	0	0	0	1	0
AK047689	chr4:130161406-130164503	-	0	0	0	0	0
AK080637	chr7:53110152-53110714	-	0	1	0	0	0
AK046326	chr4:20440649-20443581	-	0	0	0	0	0
AK039424	chr9:73709453-73711061	-	0	0	0	1	0
AK049966	chr4:80859892-80862164	-	0	0	0	1	1
AK032478	chr7:78572669-78575444	+	0	0	0	1	1
AK090164	chr1:60120354-60122861	+	0	0	0	0	0
AK039358	chr10:7333346-7334295	+	0	0	0	0	1
AK081247	chr5:115475875-115476797	-	0	0	0	0	0
AK082112	chr3:32153652-32155064	-	0	0	0	1	0
AK148955	chr12:104318010-104321106	+	0	0	0	1	1
AK084132	chr4:20416884-20419482	-	0	0	0	0	0
AK035839	chr16:5644895-5646611	+	0	0	0	1	1
AK038555	chr4:109685460-109688220	+	1	0	0	1	1
AK031827	chr5:105997961-106000293	+	0	1	0	0	0
AK018340	chr7:92897613-92899349	-	0	0	0	1	0
AK046404	chr16:40220482-40223236	+	0	0	0	1	1
AK034351	chr3:34222440-34230164	-	0	0	0	1	1
AK090150	chr1:23629231-23635256	-	0	0	0	1	0
AK043040	chr17:67905002-67907450	-	0	0	0	0	0
AK042718	chr2:135330082-135332319	-	0	1	0	1	1
AK047700	chr8:37567402-37568738	-	0	1	0	1	1
AK081053	chr17:77287969-77288271	-	0	0	0	0	0
AK080518	chr1:188920986-188922525	+	0	0	0	1	0
AK039389	chr6:108983512-108984690	-	0	0	0	0	0
AK047418	chr5:122998483-123002067	+	0	0	0	1	0
AK082416	chr5:32442265-32444403	-	0	0	0	1	0
AK039630	chr9:32047310-32048761	+	0	0	0	0	0
AK080990	chr14:52684178-52686215	-	0	0	0	1	1
AK039289	chr18:7214574-7216017	+	0	0	0	1	1
AK051599	chr13:94523312-94526007	-	0	0	0	1	1
AK080613	chr16:72690169-72693064	+	0	0	0	0	1
AK078276	chr6:31165436-31168167	+	0	0	0	1	1
AK051420	chrX:93782623-93785129	-	0	0	0	0	0
AK044041	chr5:97054269-97077389	-	0	0	0	1	1
AK043945	chr14:34897260-34898831	-	0	0	0	0	0
AK043197	chr13:80982894-80985373	+	0	0	0	0	0
AK020997	chr11:79316431-79317006	-	0	0	0	0	0
AK045919	chr8:44674008-44676457	+	0	0	0	1	0
AK034349	chr7:47041396-47044814	-	0	0	0	1	0
AK018147	chr16:22971786-22972669	+	0	1	0	0	0
AK039059	chr13:90025589-90027444	-	0	0	0	1	0
AK051180	chr9:103519895-103521484	-	0	0	0	1	0
AK013770	chr4:42993118-42993736	-	1	0	0	1	1
AK045637	chr1:194910752-194930281	+	1	0	0	1	1
AK039078	chr13:57268478-57270913	-	0	0	0	0	0
AK021005	chr17:5295616-5296150	+	1	0	0	1	1
AK043599	chr15:72777684-72778475	-	0	0	0	1	0
AK013591	chr18:77876807-77877210	-	1	0	0	1	1
AK144532	chr7:119613023-119615343	+	0	0	0	1	1
AK033864	chr9:10890299-10891731	-	0	0	0	1	1
AK078241	chr14:58860618-58861673	+	0	0	0	0	0
AK079324	chr9:96165891-96167543	+	0	0	0	1	0
AK042849	chr10:100413600-100447701	-	1	0	0	1	1
AK158524	chr7:79931676-79933183	+	0	0	0	1	0
AK078732	chr16:6259996-6262284	+	0	1	0	1	1
AK043318	chr1:149343854-149345311	-	0	0	0	1	0
AK038749	chr6:115515488-115522659	-	0	0	0	1	1
AK079377	chr5:146284441-146291012	-	0	0	0	1	0
AK043761	chr3:82198290-82200698	+	0	0	0	0	1
AK018214	chr9:83574070-83575350	+	0	0	0	1	1
AK051505	chr10:110060037-110062191	-	0	0	0	1	0
AK042815	chr13:73023189-73025808	+	0	0	0	1	1
AK013627	chr14:68014506-68015370	+	0	0	0	1	0
AK043563	chr8:7259205-7261868	-	0	0	0	0	1
AK039707	chr15:58974664-58975684	-	0	0	0	1	0
AK083146	chr10:7333335-7334318	+	0	0	0	0	1
AK042780	chr2:97185380-97186873	+	0	0	0	0	0
AK021102	chr9:53593482-53594510	-	0	0	0	1	0
AK082306	chr17:82512003-82515613	+	0	0	0	0	0
AK013844	chr1:184078960-184079713	+	0	0	0	1	0
AK032471	chrX:92727151-92729535	+	0	0	0	1	0
AK045896	chr2:101767377-101769010	-	0	0	0	1	0
AK080604	chr9:83976923-83977606	+	0	0	0	1	0
AK039342	chrX:111775842-111777756	+	0	0	1	0	0
AK047577	chr13:80978819-80981343	+	0	0	0	1	0
AK082258	chr10:118612288-118619051	-	0	0	0	1	0
AK018197	chr1:175187875-175190830	-	0	0	0	1	0
AK138346	chr1:120865640-120899222	+	1	0	0	1	1
AK043229	chr11:79307363-79310571	+	0	0	0	1	1
AK079587	chr14:47056087-47058266	+	0	0	0	0	0
AK035886	chr9:34617905-34620552	+	0	0	0	1	0
AK046934	chr13:29383167-29386040	+	0	0	0	1	1
AK039269	chr13:52816817-52819164	+	0	0	0	0	0
AK049037	chr10:102122395-102124110	+	0	0	0	0	0
AK049684	chr14:35338567-35342327	-	0	0	0	1	0
AK043960	chr15:66555046-66558373	+	0	1	0	1	1
AK044112	chr8:107994042-107994796	+	0	0	0	0	0
AK030618	chr3:102713622-102715234	-	0	1	0	0	0
AK036134	chr1:194931136-194931254	+	0	0	0	0	0
AK032011	chr18:69541865-69544655	+	0	0	0	1	1
AK049750	chr9:121683049-121686027	-	0	0	0	0	0
AK043815	chr1:124189156-124192821	-	0	0	0	1	1
AK046906	chr9:60363068-60364998	-	0	0	0	0	0
AK043886	chr9:101235497-101241321	+	0	0	0	1	1
AK045881	chr11:51737050-51738328	-	0	0	0	1	0
AK080532	chr8:78800186-78801191	-	0	0	0	0	0
AK080459	chr4:113332908-113333840	+	0	0	0	0	0
AK047393	chr11:112809711-112810275	-	0	0	0	0	0
AK139295	chr4:40811556-40813801	-	0	0	0	1	1
AK080629	chr8:121017406-121018766	+	0	0	0	0	0
AK080515	chr4:106138801-106147705	-	0	0	0	1	0
AK043770	chr3:88125775-88126977	+	0	0	0	0	0
AK084053	chr5:128891471-128891924	+	0	0	0	1	1
AK038730	chr8:101618147-101660705	-	0	0	0	1	1
AK047296	chr4:153485274-153487771	-	0	0	1	0	0
AK019341	chr13:51536208-51536371	-	0	0	0	0	0
AK034399	chr16:5495382-5498673	+	0	0	0	0	0
AK161881	chr1:135270990-135272687	-	0	0	0	0	0
AK002941	chr17:29178932-29180062	+	0	1	0	1	1
AK036126	chr3:32197749-32201166	+	0	0	0	0	0
AK082506	chr2:96612443-96614812	+	0	1	0	0	1
AK044066	chr8:125437419-125440128	-	0	0	0	0	0
AK082265	chr13:64015031-64015936	+	0	0	0	0	0
AK137406	chr12:103571517-103573697	+	0	0	0	1	1
AK163529	chr2:130413375-130414731	+	0	0	0	1	1
AK081015	chr1:60967623-60968577	-	0	0	0	0	0
AK042796	chr6:99944729-99946959	-	0	0	0	0	0
AK042982	chr1:11379456-11382770	+	0	0	0	1	0
AK080528	chr4:74687511-74688873	-	0	0	0	0	0
AK045525	chr16:72832646-72835471	+	0	0	0	1	1
AK002991	chr3:90970482-90970597	+	0	0	0	0	0
AK034433	chr15:25039483-25043085	-	0	1	0	0	0
AK045497	chrX:111996631-111997871	+	0	0	1	1	0
AK038718	chr7:43522605-43533146	+	0	1	0	1	0
AK043750	chr14:16856215-16859617	+	0	0	0	1	1
AK036048	chr13:80354166-80356088	-	0	0	0	1	1
AK018202	chr19:5631210-5632751	-	0	0	0	0	0
AK020983	chrX:124691709-124693610	-	0	0	0	1	1
AK038486	chrX:4529814-4530806	+	0	0	1	0	0
non-constrained and non-CNS-derived ncRNAs
ncRNA id	coordinates (MM5)	strand	EvoFold	CNVs	SDs	MCSs	IPSs
AK015377	chr2:143995219-143996828	+	0	0	0	0	0
AK005997	chr8:34678523-34678863	-	0	0	0	0	0
AK016142	chr16:86193969-86201528	+	1	0	0	1	1
AK053956	chr1:186689926-186691502	-	0	0	0	0	0
AK031202	chr5:12356004-12358047	+	0	0	0	1	1
AK006934	chr9:58577468-58581148	+	0	0	0	1	1
AK040526	chr15:5846650-5849291	-	0	0	0	1	1
AK156833	chr2:169938676-169940386	+	0	0	0	0	0
AK038355	chr18:10529094-10529812	-	0	0	0	1	0
AK039807	chr10:14028044-14028870	-	0	0	0	1	0
AK033021	chr15:97129179-97129640	+	0	0	0	1	0
AK041375	chr17:50650299-50651491	+	0	0	0	1	1
AK041850	chr10:19199156-19201928	-	0	0	0	0	0
AK050065	chr11:5421210-5422382	-	0	0	0	1	0
AK009645	chr10:78321398-78321925	-	0	0	0	1	0
AK007095	chr8:86931173-86937237	-	0	0	0	1	1
AK032822	chr9:118869725-118871392	+	0	1	0	1	0
AK005981	chr8:18926299-18941115	-	0	1	0	1	1
AK084556	chrX:94949078-94951278	+	0	1	0	0	0
AK008316	chr19:20757925-20758146	+	0	0	0	0	0
AK005901	chr1:120210907-120213560	+	0	0	0	0	0
AK044455	chr3:117085210-117088811	-	0	1	0	1	0
AK143260	chr18:62158717-62166537	+	0	0	0	1	0
AK079261	chr7:99624326-99627333	+	0	0	0	1	1
AK006052	chr6:13168592-13171249	+	0	0	0	1	1
AK014933	chr13:26149874-26152041	+	0	0	0	0	0
AK014930	chr7:116000720-116001306	-	0	0	0	1	0
AK036582	chr15:87249699-87250517	-	0	0	0	1	0
AK041401	chr3:85314814-85316653	+	0	0	0	0	0
AK154776	chr9:7741615-7745042	+	0	0	0	1	0
AK018645	chr11:109436541-109437371	+	0	0	0	0	0
AK010427	chr11:62215424-62217354	+	0	0	0	1	0
AK083292	chr3:90642937-90643699	+	0	0	0	0	0
AK044727	chr6:71861275-71863052	+	0	0	0	1	0
AK030286	chr18:35372168-35375452	+	0	0	0	1	1
AK028675	chr13:55444164-55448417	+	0	0	0	1	1
AK089645	chr2:115285322-115288917	-	0	0	0	1	0
AK020907	chr7:87177488-87178641	-	0	0	0	0	0
AK131765	chr14:28556853-28557320	-	0	0	0	1	0
AK028128	chrX:142618552-142621281	-	0	0	0	0	0
AK050464	chr3:134743130-134756283	+	0	0	0	1	1
AK051883	chr8:31707653-31709899	-	0	0	0	0	0
AK020577	chr13:104620732-104621497	-	0	0	1	0	0
AK016750	chr1:136490930-136493366	-	0	0	0	0	0
AK015677	chr11:84430842-84432533	+	0	1	0	0	0
AK007023	chr18:38692778-38693357	-	0	0	0	0	0
AK137112	chr13:14815522-14816832	-	0	0	0	0	0
AK005578	chr7:108882785-108885230	-	0	0	0	1	1
AK084818	chr13:9658782-9659740	-	0	1	0	0	0
AK010403	chr18:34234284-34235350	+	0	0	0	1	0
AK008051	chr3:104151981-104153180	+	0	1	0	0	0
AK020028	chr3:45145186-45146730	-	0	0	0	1	1
AK039827	chr5:42831332-42835650	+	0	0	0	1	1
AK006320	chr14:49563731-49564257	+	0	0	0	0	0
AK008090	chr9:121478691-121479623	+	0	0	0	1	0
AK079022	chr2:163682255-163683266	-	0	0	0	1	0
AK054338	chr7:102134902-102138130	-	0	0	0	0	0
AK017945	chrX:68899327-68901002	-	0	0	0	0	0
AK015945	chr3:94947665-94948288	-	0	0	0	1	0
AK076853	chr5:37870562-37876729	+	0	0	0	1	1
AK010564	chr10:128675153-128676148	-	0	0	0	1	0
AK084626	chr19:23953067-23953733	-	0	1	0	0	0
AK018462	chr13:89094661-89095997	+	0	0	1	0	0
AK005917	chr13:96382800-96383630	+	0	0	0	1	0
AK006587	chr12:47818621-47820960	-	0	0	0	1	0
AK042210	chr6:71561313-71564994	-	0	0	0	0	0
AK041608	chr5:24090828-24093337	-	0	0	0	0	0
AK044663	chr18:74342171-74344831	+	0	0	0	0	0
AK041369	chr19:28769149-28770543	+	0	0	0	0	0
AK005635	chr9:45420388-45424202	-	0	0	0	1	1
AK164579	chr16:85828570-85830831	-	0	0	0	0	1
AK015398	chr6:146973194-146974122	-	0	0	0	1	0
AK085643	chr16:26244881-26248080	-	0	0	0	1	0
AK016262	chr7:125274742-125275989	-	0	0	0	0	0
AK007907	chr5:146289255-146290506	-	0	0	0	0	0
AK040461	chr4:133535512-133536126	+	0	0	0	1	0
AK042237	chr16:42773049-42773797	+	0	0	0	0	0
AK076626	chr5:116455398-116458133	-	0	0	0	1	1
AK006712	chr13:24285536-24287217	+	0	1	0	1	0
AK020473	chr3:97738643-97739424	-	0	1	1	1	0
AK085354	chr9:67076783-67078202	+	0	0	0	0	0
AK007287	chr1:57515695-57517757	+	0	0	0	0	0
AK016733	chr17:78610687-78612153	+	0	0	0	1	0
AK016177	chr1:57749340-57766534	-	0	0	0	1	1
AK039849	chr16:10588321-10589813	+	0	0	0	1	1
AK051869	chr4:100545966-100548811	+	0	0	0	0	0
AK078846	chr15:10732425-10736088	+	0	0	0	1	0
AK085734	chr4:99637898-99639811	+	0	0	0	1	0
AK085564	chr15:89708433-89709252	+	0	0	0	0	0
AK041190	chr6:123165340-123165891	+	0	0	0	0	0
AK006872	chr17:27546522-27547044	-	0	0	0	0	0
AK019750	chr5:124750503-124766720	-	0	0	0	1	0
AK172127	chr4:40811556-40813816	-	0	0	0	1	1
AK039915	chr4:4158694-4160870	+	0	0	0	1	0
AK131834	chr4:151834403-151836418	-	0	0	0	0	1
AK089557	chr16:52168722-52171163	-	0	0	0	1	1
AK079193	chr7:31859039-31860391	-	0	0	0	1	0
AK085217	chr3:88151033-88154000	+	0	0	0	1	1
AK018981	chr10:56547598-56548385	+	0	0	0	0	0
AK037630	chr8:122450226-122453389	-	0	1	0	0	0
AK039981	chr2:48914297-48917090	+	0	0	0	1	1
AK050349	chr17:63121137-63121958	+	0	0	0	1	0
AK008257	chr4:153295131-153301929	+	0	1	0	1	1
AK037639	chr12:17815384-17816623	-	0	0	0	0	0
AK148100	chr4:113254897-113263602	+	0	0	0	1	1
AK034827	chrX:152076894-152078884	-	0	0	0	1	1
AK029821	chr4:123172219-123172875	-	0	0	0	1	1
AK009626	chr7:71025643-71025926	+	0	0	0	0	0
AK050041	chr1:170251534-170252670	+	0	0	0	0	0
AK167255	chr19:5631208-5634385	-	0	0	0	1	0
AK044803	chrX:44997589-44998263	+	0	0	0	1	0
AK040431	chr5:103090931-103091297	-	0	0	0	0	0
AK015033	chr18:35394047-35395930	+	0	0	0	1	1
AK006302	chr13:22907134-22911067	-	0	0	0	1	1
AK085908	chr17:31404329-31405527	+	0	0	0	0	0
AK085418	chr2:31111073-31112266	-	0	0	0	0	0
AK030200	chr16:78833838-78836636	-	0	0	0	1	0
AK157519	chr11:62215425-62217354	+	0	0	0	1	0
AK079988	chr5:42836156-42836971	+	0	0	0	1	0
AK019719	chr12:93777359-93778012	-	0	0	0	1	1
AK008780	chr12:68828372-68831881	+	0	0	0	0	0
AK077774	chr9:44245981-44246324	-	0	0	0	1	0
AK078570	chr17:24460399-24461657	+	0	1	0	0	0
AK052375	chr19:9550426-9550690	+	0	0	0	1	1
AK089795	chr6:15392143-15394389	-	0	0	0	1	1
AK084376	chr6:29365581-29367555	+	0	0	0	1	0
AK016903	chr5:113810646-113812129	-	0	0	0	0	0
AK076873	chr6:39348282-39349197	+	0	0	0	1	0
AK020542	chr8:81647768-81648172	+	0	0	0	0	0
AK054440	chr2:145991322-145992109	-	0	0	0	0	0
AK015643	chr1:184348985-184355478	+	0	0	0	1	1
AK016116	chr2:9781402-9782348	-	0	0	0	0	0
AK009289	chr10:95454500-95454816	+	0	0	0	0	0
AK076843	chr3:121395922-121396619	-	0	0	0	1	0
AK167921	chr11:94680520-94681040	-	0	0	0	0	0
AK086782	chr10:41715331-41718019	+	0	0	0	1	0
AK156656	chr10:24197474-24201067	+	0	0	0	1	0
AK079863	chr1:153877106-153878110	-	0	0	0	1	0
AK080727	chr3:94342236-94346572	-	0	0	0	0	0
AK029795	chr10:60786768-60793752	+	0	0	0	1	1
AK086866	chr16:20320105-20321142	-	0	0	0	1	1
AK036686	chr11:84741915-84743295	+	0	0	0	1	0
AK040777	chr12:74254759-74258039	-	0	0	0	0	0
AK156427	chr17:28254661-28260651	-	0	0	0	1	1
AK031420	chr18:84895468-84899073	-	0	0	0	0	0
AK077872	chr2:67606872-67607743	+	0	0	0	0	0
AK054177	chr1:119310094-119312416	-	0	0	0	1	0
AK087652	chr2:130033490-130033994	+	0	0	0	1	0
AK054525	chr4:54663589-54671971	+	0	0	0	1	0
AK028725	chr4:93427481-93431146	+	0	0	0	1	1
AK035223	chr15:96607372-96611148	-	0	0	0	1	1
AK086010	chr7:114442802-114446591	-	0	0	0	1	1
AK038290	chr11:109069212-109071702	+	0	0	1	1	0
AK035415	chr10:98700451-98704759	+	0	0	0	1	0
AK033721	chr6:50152851-50155756	+	0	0	0	1	0
AK033171	chr16:72575581-72583501	-	0	0	0	0	0
AK085044	chr4:67072240-67074926	-	0	0	0	1	1
AK015472	chr7:113978455-113980182	+	0	1	0	1	0
AK053688	chr12:47536067-47539423	+	0	0	0	1	0
AK080910	chr11:55141304-55144573	+	0	0	0	1	0
AK044630	chr15:96889767-96892193	+	0	0	0	0	0
AK006390	chr6:48448558-48449451	-	0	1	0	0	0
AK009869	chr5:146572916-146573546	+	0	0	0	1	1
AK009126	chr9:50369627-50370287	-	0	0	0	1	0
AK038375	chr2:49086299-49088324	+	0	0	0	1	1
AK087045	chr5:51676505-51678006	-	0	0	0	1	0
AK041158	chr16:43558984-43561939	+	0	0	0	0	0
AK007509	chr3:95210012-95212471	-	0	0	0	1	1
AK016413	chr1:126702029-126706416	-	0	0	0	0	1
AK016335	chr2:122482321-122487385	-	0	0	0	1	0
AK020918	chr13:61900222-61901179	-	0	0	0	1	1
AK018685	chr4:81494943-81496526	-	0	0	0	1	0
AK002304	chr15:32294730-32298824	-	0	0	0	1	0
AK020755	chr11:120604078-120604859	+	0	0	0	0	0
AK005956	chr16:91369248-91369793	+	0	0	0	0	0
AK006451	chr5:109556417-109559610	+	0	0	0	0	0
AK020322	chr16:25752115-25753150	-	0	0	0	0	0
AK021305	chr7:26630013-26630229	-	0	0	0	1	0
AK017064	chr12:75235921-75237035	+	0	0	0	1	0
AK135900	chr1:175704754-175708861	+	0	0	0	1	1
AK036868	chr5:52674607-52676726	+	0	0	0	1	0
AK089499	chr19:16659832-16661804	+	0	0	0	0	0
AK148054	chr19:5632048-5634383	-	0	0	0	1	0
AK052860	chr3:123583342-123585970	-	0	0	0	1	1
AK006675	chr4:132126148-132126667	+	0	0	0	1	1
AK080319	chrX:40778152-40778864	+	0	0	0	0	0
AK172696	chr2:106536824-106539728	-	0	0	0	1	1
AK089881	chr16:23601206-23602907	-	0	0	0	1	0
AK008271	chr7:7951255-7951729	-	0	0	0	0	0
AK039836	chr9:32891901-32915931	-	0	0	0	1	1
AK018031	chr14:58251332-58252341	-	0	0	0	1	0
AK007111	chr6:140424125-140424795	+	0	0	0	0	0
AK017159	chr12:106693165-106694828	-	0	1	0	1	0
AK155981	chr15:100551332-100553199	-	0	0	0	0	0
AK041227	chr16:3687264-3687564	+	0	0	0	0	0
AK079426	chr9:32956559-32957907	+	0	0	0	1	0
AK087391	chr12:68230164-68230964	+	0	0	0	0	0
AK036974	chr5:146322238-146326366	-	0	0	0	1	0
AK015304	chr1:184723567-184728785	+	0	0	0	1	1
AK080382	chr16:20423386-20424335	-	0	0	0	0	0
AK036498	chr15:82695985-82699834	+	0	0	0	0	0
AK155176	chr6:35153577-35162865	+	0	0	0	1	1
AK044988	chr9:58073314-58076970	+	0	0	0	0	0
AK053518	chr4:36752012-36753703	-	0	0	0	0	0
AK015983	chr8:86753446-86754438	+	0	0	0	1	0
AK014962	chr7:112964556-112966060	+	0	0	0	0	0
AK053779	chr12:75422666-75431462	-	1	0	0	1	1
AK016822	chr5:109989715-109991016	+	0	0	0	1	0
AK089799	chr1:56919229-56921282	+	0	0	0	1	1
AK086024	chr14:39991113-39992770	+	0	0	0	1	1
AK029922	chr6:29782113-29785724	-	0	0	0	1	1
AK132719	chr6:139421450-139428430	-	0	0	0	1	0
AK030005	chr10:67343895-67346968	-	0	0	0	0	1
AK077073	chr2:26096835-26098322	-	0	0	1	1	1
AK019723	chr14:40429255-40429713	-	0	0	0	0	0
AK006857	chr11:23047706-23061942	+	0	0	0	1	0
AK087091	chr6:144485682-144487516	-	0	0	0	1	0
AK089581	chrX:93582589-93585240	+	0	0	0	0	0
AK010044	chr11:66725008-66732628	-	0	0	0	1	1
AK080028	chr19:10781200-10781614	+	0	1	0	0	0
AK031481	chr16:96932636-96943449	-	0	0	0	1	0
AK134096	chrX:11373735-11376931	+	0	0	0	1	0
AK052337	chr17:64820023-64822769	+	0	0	0	1	0
AK036779	chr10:119310424-119314338	+	0	0	0	1	1
AK039813	chr3:94644694-94645845	+	0	0	0	1	1
AK138853	chr5:64571923-64581299	+	0	0	0	1	1
AK035708	chr4:43337724-43354404	+	0	0	1	1	1
AK084715	chr16:28521768-28524313	-	0	0	0	1	0
AK053841	chr4:70528811-70531437	+	0	0	0	1	1
AK161402	chr19:26621189-26632827	+	0	0	0	1	1
AK015366	chr17:25913802-25915457	+	0	0	0	1	0
AK156389	chr9:43835443-43837766	-	0	0	0	1	0
AK042054	chr1:61283155-61284556	+	0	0	0	1	0
AK089406	chr2:28055505-28073873	+	0	0	0	1	1
AK088998	chr8:110585592-110586219	+	0	0	0	0	0
AK084346	chr16:40641954-40643360	+	0	0	0	0	0
AK159773	chr19:5631210-5634387	-	0	0	0	1	0
AK144037	chr16:94570679-94572895	-	0	0	0	1	1
AK041457	chr3:102644502-102645767	-	0	1	0	1	0
AK079142	chr4:150209846-150211660	-	0	0	0	1	0
AK015614	chr6:87181491-87182496	-	0	0	0	1	1
AK029705	chr18:71060471-71062852	+	0	0	0	0	0
AK029760	chr2:127440921-127449511	+	0	1	1	1	0
AK044373	chr3:24725705-24728015	+	0	0	0	0	0
AK006003	chr6:114153038-114154534	-	0	0	0	0	0
AK036625	chr6:47350416-47352572	-	0	0	0	1	1
AK006182	chr1:91319785-91320936	-	0	0	0	1	0
AK020933	chr12:97119793-97120843	+	0	0	0	1	0
AK006324	chr17:29179174-29180062	+	0	1	0	0	0
AK137190	chr13:30705615-30710450	-	0	0	0	1	0
AK019485	chrX:100257936-100260879	+	0	0	0	1	0
AK085185	chr18:80895835-80896721	+	0	0	0	0	0
AK006623	chr9:16449424-16449847	+	0	0	0	1	1
AK087206	chr13:86766146-86767364	+	0	0	1	0	0
AK080051	chr3:97730316-97732862	+	0	1	1	1	1
AK020181	chrX:153947675-153948255	-	0	0	0	0	0
AK002901	chr8:126328837-126329228	+	0	0	1	0	0
AK014833	chr7:27928172-27929904	+	0	1	0	0	0
AK031642	chr8:123113251-123119235	+	0	0	0	1	0
AK084368	chr16:72569544-72570809	+	0	0	0	0	0
AK031115	chr8:120634295-120637178	+	0	0	0	1	0
AK156639	chr3:149031654-149032525	+	0	0	0	1	0
AK029951	chr1:91841316-91844608	+	0	0	0	1	0
AK033142	chr12:80921983-80923566	-	0	0	0	1	1
AK131705	chr11:95495079-95495534	-	0	0	0	1	0
AK015485	chr12:72980174-72986605	+	0	0	0	1	1
AK045016	chr11:76227021-76234757	-	0	0	0	1	1
AK007204	chr17:86899009-86907570	-	0	0	0	1	0
AK002391	chr16:92411762-92412222	+	0	0	0	1	0
AK076697	chr5:63336975-63337713	-	0	0	0	0	0
AK033041	chr13:44563747-44581929	+	0	0	0	1	1
AK156980	chr7:97960888-97970458	-	0	0	0	1	1
AK020888	chr11:117055701-117056508	+	1	0	0	1	1
AK044313	chr6:83940171-83948851	-	0	0	0	1	0
AK135471	chr6:117886535-117891378	+	0	0	0	1	1
AK017129	chr6:75807674-75809039	-	0	0	0	0	0
AK076947	chr14:57159039-57170307	+	0	0	0	0	0
AK009999	chr2:165676130-165677549	+	1	0	0	1	1
AK016246	chr5:142013378-142014246	-	0	0	0	1	0
AK053411	chr8:46271105-46273338	-	0	0	0	0	1
AK035472	chr2:133317259-133320939	+	0	0	0	1	0
AK015178	chr9:3127712-3128581	+	0	0	0	0	0
AK007460	chr8:21151072-21151943	+	0	0	1	0	0
AK085896	chr2:128140562-128141259	-	0	1	1	0	0
AK142546	chr2:90944582-90947942	-	0	0	0	0	0
AK162666	chr7:97268736-97277006	-	0	0	0	1	0
AK164664	chr13:89238489-89240347	+	0	0	0	0	0
AK168456	chr8:3530713-3535772	+	0	0	0	1	0
AK086897	chr3:30174400-30176355	-	0	0	0	1	0
AK053242	chr3:30671342-30672160	-	0	0	0	1	0
AK086006	chr19:26537226-26538815	-	0	0	0	0	1
AK078718	chr12:79531373-79533147	-	0	0	0	1	1
AK015549	chr10:120326511-120330309	-	0	0	0	1	1
AK084446	chr16:72525182-72526427	+	0	0	0	0	0
AK089584	chr14:24835318-24836172	-	0	0	0	0	0
AK029635	chr6:125883302-125884310	+	0	1	0	0	1
AK016836	chr13:66399462-66403002	+	0	0	0	0	1
AK042287	chr3:89016056-89017346	-	0	0	0	1	0
AK014615	chr11:96485128-96486732	+	0	0	0	0	0
AK006914	chr1:88928459-88934557	+	0	0	0	1	1
AK076728	chr16:49864890-49867973	+	0	0	0	1	0
AK042136	chr3:51444451-51453029	+	0	0	0	1	0
AK085635	chr9:99147333-99150202	+	0	0	0	0	0
AK016045	chr18:17939012-17951257	-	1	0	0	1	1
AK035087	chr3:144886677-144888212	+	0	0	0	0	0
AK158030	chr2:155881603-155882552	-	0	0	0	1	1
AK162138	chr3:31059093-31093362	+	0	0	0	1	1
AK087318	chr2:153835380-153836657	+	0	0	0	0	0
AK030071	chr15:29863377-29868150	+	0	1	0	1	0
AK085771	chr15:85504861-85511740	-	0	1	0	1	0
AK084184	chr5:52530958-52535010	+	0	0	0	1	1
AK005529	chr5:44292109-44293090	-	0	0	0	0	0
AK031220	chr13:28240386-28243528	-	0	0	0	1	0
AK132729	chr13:34085158-34099010	+	0	0	0	1	0
AK014928	chr7:19613942-19615726	+	0	0	0	0	0
AK018436	chr5:146280944-146282353	+	0	0	0	0	0
AK087854	chr5:79875074-79876472	+	0	0	0	0	0
AK042156	chr6:49142993-49145895	+	0	0	0	1	0
AK020764	chr11:87357241-87358932	+	1	0	0	1	1
AK028627	chr18:63437170-63440396	-	0	0	0	1	1
AK006457	chr5:80893502-80895761	-	0	0	0	1	1
AK035469	chr6:36368562-36370695	+	0	0	0	1	0
AK148329	chr6:91950910-91957190	+	0	0	0	1	0
AK085565	chr9:89075915-89076903	+	0	0	0	0	0
AK085122	chr10:119475825-119477049	+	0	0	0	1	0
AK084151	chr7:74276851-74278961	+	0	0	1	0	0
AK005841	chr19:56210707-56210887	+	0	0	0	1	0
AK032968	chr5:50704619-50707064	-	0	0	0	1	0
AK020256	chr10:129098970-129106036	+	0	0	0	1	0
AK005676	chr3:137507821-137510119	-	0	0	0	0	0
AK019716	chr3:131900292-131901051	+	0	0	0	0	0
AK087073	chr10:8846341-8849358	-	0	0	0	0	0
AK007895	chr6:35153576-35162850	+	0	0	0	1	1
AK088836	chr11:34289579-34289788	-	0	0	0	0	0
AK020935	chr9:107700036-107701210	+	0	1	0	1	0
AK076987	chr3:158142705-158149623	-	0	0	0	1	0
AK163103	chr10:119890138-119891736	+	0	0	0	0	0
AK006989	chr13:110079738-110087668	+	0	0	0	0	0
AK078722	chr15:28015138-28017413	-	0	0	0	1	0
AK017918	chr11:54874847-54876068	+	0	0	0	1	0
AK020648	chr4:137646018-137646465	-	0	0	0	1	0
AK148359	chr9:95262113-95263207	+	0	1	0	1	1
AK006816	chr16:16824732-16826324	+	0	0	0	0	0
AK167619	chr17:28254658-28260665	-	0	0	0	1	1
AK084413	chr5:148144551-148147264	+	0	0	0	1	0
AK079210	chr13:28245528-28246820	-	0	0	0	1	0
AK079206	chr12:28278270-28280764	+	0	0	0	1	0
AK038287	chr11:64385637-64387250	-	0	0	0	0	0
AK029621	chr9:108996027-108996379	-	0	0	0	0	0
AK020519	chr16:77772800-77774074	+	0	0	0	0	0
AK029902	chr9:8239911-8242345	+	0	0	0	1	0
AK006117	chr5:72559860-72567385	+	0	0	0	1	1
AK007049	chr2:178105684-178106449	-	0	0	0	0	1
AK085930	chr8:11644853-11645896	+	0	0	0	0	0
AK054423	chr9:89315752-89317856	+	0	0	0	1	0
AK019049	chr10:128675155-128676151	-	0	0	0	1	0
AK042359	chr16:13520300-13522110	-	0	1	1	0	0
AK090229	chr8:120230466-120232263	-	0	0	0	1	1
AK087399	chr9:111526399-111527840	+	0	0	0	0	0
AK082764	chr8:35125580-35130714	+	0	1	0	1	0
AK016215	chr12:101174948-101176486	+	0	0	0	0	0
AK041438	chr1:121490740-121491489	+	0	0	0	0	0
AK079016	chr6:92958830-92959499	-	0	0	0	1	1
AK007199	chr17:4120181-4122078	-	0	0	0	0	0
AK010111	chr11:119770065-119771512	+	0	1	0	1	1
AK042101	chr6:71558515-71560098	-	0	0	0	0	0
AK052538	chr14:13745742-13748273	-	0	0	0	1	1
AK016410	chr1:95579555-95595552	-	0	0	0	0	1
AK087713	chrX:15697010-15698340	-	0	0	0	0	0
AK014907	chr16:57512162-57515757	+	0	0	0	1	0
AK006614	chr3:85779827-85794333	+	0	0	0	1	1
AK085668	chr5:89614075-89617207	+	0	0	0	1	0
AK033748	chr13:50144177-50146562	+	0	0	0	0	0
AK054405	chr8:76629765-76632213	-	0	0	0	1	1
AK040296	chr7:46279180-46279915	+	0	0	0	0	0
AK076377	chr5:41647975-41652295	-	0	0	0	1	0
AK053936	chr18:88694983-88696791	-	0	0	0	0	0
AK089280	chr9:45216118-45216952	-	0	0	0	0	0
AK084343	chr5:79890897-79892534	+	0	0	0	1	0
AK021325	chr1:191115470-191116683	+	0	1	0	1	0
AK005895	chr6:30344524-30346894	+	0	0	0	1	1
AK084938	chr16:28452840-28455526	-	0	0	0	1	0
AK015895	chr5:103214578-103218791	-	0	0	0	1	0
AK016147	chr14:53487594-53495289	+	0	0	0	1	0
AK015900	chr13:54015772-54019217	-	0	0	0	1	0
AK054247	chr3:105411924-105412703	+	0	0	0	0	0
AK019759	chr14:52393048-52393371	+	0	0	0	1	0
AK019113	chr16:21785498-21785976	-	0	0	0	0	0
AK053291	chr19:18323928-18327325	-	0	0	0	1	0
AK052129	chr10:43009579-43012698	-	0	0	0	1	1
AK040965	chr2:30673172-30677066	-	0	0	0	0	1
AK040700	chr6:54864189-54867496	+	0	0	0	1	0
AK085581	chr4:58848199-58849533	-	0	0	0	0	0
AK006317	chr5:66216599-66217208	-	0	0	0	1	1
AK015244	chr16:42363984-42365829	-	0	0	0	1	0
AK079684	chr16:49709562-49713904	+	0	0	0	1	1
AK052887	chr2:76898854-76900135	-	0	0	0	0	0
AK040426	chr16:96652754-96654044	+	0	0	0	0	0
AK052120	chr3:108200255-108213574	-	0	0	0	1	1
AK035090	chr18:79411180-79413341	-	0	0	0	1	1
AK042245	chr10:66935037-66938539	+	0	0	0	1	0
AK170617	chr11:84836830-84839963	+	0	0	0	1	0
AK054463	chr6:13663957-13667043	+	0	0	0	1	0
AK016828	chr15:84935131-84937049	-	0	0	0	0	0
AK084428	chr1:55946471-55948067	+	0	0	0	0	0
AK020850	chr2:156243925-156244462	+	0	0	0	1	0
AK016095	chr4:93419357-93421694	-	0	0	0	0	0
AK037959	chr10:13798409-13799939	+	0	0	0	0	0
AK090010	chr15:39980587-39982563	-	0	0	0	1	1
AK162140	chr5:116660378-116666111	-	0	0	0	1	1
AK016983	chr19:45066357-45070359	-	0	0	0	1	1
AK143107	chr2:180407574-180409802	+	0	0	0	1	0
AK089871	chr4:50916767-50919193	-	0	0	0	0	0
AK015188	chr10:116974383-116977044	+	0	0	0	1	0
AK035167	chr4:55262895-55265333	-	0	0	0	1	1
AK078702	chr3:10081907-10084880	-	0	0	0	1	0
AK157163	chr10:72725782-72728501	+	0	0	0	0	0
AK080351	chr2:160988889-160989997	-	0	0	0	1	1
AK089697	chr7:119405551-119406991	-	0	1	0	0	0
AK019755	chr5:145817647-145818150	+	0	0	0	0	0
AK019572	chr6:143381660-143382672	-	0	0	0	1	0
AK080400	chr2:169734239-169735374	+	0	0	0	0	0
AK144366	chr7:127609116-127610151	-	0	1	0	1	1
AK006696	chr18:49956130-49957277	+	0	0	0	0	0
AK162274	chr8:69815905-69816583	+	0	0	0	1	0
AK008417	chr10:42089838-42090211	-	0	0	1	1	0
AK041708	chr9:61270939-61275402	-	0	0	0	0	1
AK036720	chr7:130258471-130263368	-	0	0	0	1	1
AK084425	chr3:154930158-154930960	+	0	0	0	1	1
AK030060	chr3:8780932-8784075	+	0	0	0	1	1
AK016333	chr10:116525290-116535800	+	0	0	0	1	0
AK040179	chr3:101234521-101235484	+	0	0	0	0	0
AK078938	chr6:85583739-85585410	-	0	0	0	1	0
AK089549	chr1:86320041-86321387	+	0	0	0	1	1
AK038310	chr11:34303496-34306975	-	0	0	0	1	1
AK015122	chr4:52450110-52462606	-	1	0	0	1	1
AK085941	chr17:82394660-82396854	+	0	0	0	1	1
AK008856	chr1:156803550-156804698	-	0	0	0	1	1
AK137804	chr3:85657490-85658756	+	0	0	0	0	0
AK016024	chr5:102808519-102810902	-	0	0	0	1	0
AK077140	chr18:76969623-76971150	-	0	0	0	0	0
AK037866	chr1:163941748-163944653	-	0	1	0	0	0
AK079293	chr16:4552851-4555738	-	0	0	0	1	0
AK168156	chr5:103007257-103008473	+	0	0	0	0	0
AK033688	chr6:72241551-72269959	-	0	0	0	1	1
AK087154	chr11:67187685-67189470	+	0	0	0	0	0
AK079792	chr16:51980645-51981439	+	0	0	0	0	0
AK053246	chr1:119285033-119291301	-	0	0	0	1	0
AK040204	chrX:93777663-93779009	-	0	0	0	0	0
AK042037	chr6:99764909-99768802	-	0	0	0	1	0
AK168411	chr17:9617871-9620137	-	0	1	0	1	0
AK040828	chr3:95173147-95175224	-	0	0	0	0	0
AK053154	chr6:15591116-15592807	+	0	0	0	1	1
AK006583	chr5:80893477-80895759	-	0	0	0	1	1
AK089992	chr11:40369652-40371207	+	0	0	0	0	0
AK040681	chr8:23878740-23879920	-	0	0	0	1	0
AK053639	chr16:74877812-74880306	-	0	0	0	1	1
AK006806	chr2:120632262-120632836	+	0	0	0	1	1
AK030110	chr5:80021310-80024752	+	0	0	0	1	0
AK006735	chr10:68677645-68677932	-	0	0	0	0	0
AK164985	chr11:109069119-109072493	+	0	0	1	1	0
AK080314	chr11:78396776-78397575	-	0	0	0	0	0
AK028348	chr5:122999143-123002061	+	0	0	0	1	0
AK006507	chr1:164984833-164985310	+	0	0	0	0	0
AK019577	chr6:72666832-72667342	+	0	0	0	0	0
AK008424	chr8:44749571-44770062	+	0	0	0	1	1
AK035414	chr1:170048932-170052085	-	0	0	1	1	1
AK040453	chr1:137840958-137844024	+	0	0	0	1	0
AK016735	chr2:4083321-4088982	-	0	0	0	1	1
AK008152	chr8:105514586-105514696	-	0	0	0	0	0
AK084276	chr13:104965879-104968817	+	0	0	0	1	0
AK087657	chr8:126138882-126141646	-	0	1	0	1	0
AK087123	chr8:35730032-35731374	-	0	0	0	1	1
AK020357	chr2:152168031-152168558	-	0	0	0	0	0
AK155785	chr6:93811259-93811742	-	0	0	0	0	0
AK009348	chr12:75419197-75431243	-	1	0	0	1	1
AK080018	chr15:75280869-75281450	+	0	0	0	1	0
AK038039	chr7:88443860-88445435	+	0	0	0	0	0
AK089571	chr5:145716855-145719087	-	1	0	0	1	1
AK035720	chr15:58602295-58607798	+	0	0	0	1	1
AK084874	chr12:51708400-51708804	-	0	0	0	0	0
AK006334	chr5:109932073-109939378	-	0	0	0	1	1
AK084656	chr15:103619091-103623880	+	0	0	0	1	1
AK040857	chr12:82274379-82275609	-	0	0	0	1	0
AK020434	chr10:88621894-88623096	-	0	0	0	1	0
AK085160	chr16:34405759-34408508	-	0	0	1	1	1
AK002817	chr2:155655667-155658304	+	0	0	0	1	1
AK040027	chr10:128626222-128629942	+	0	0	0	0	0
AK142369	chr8:71509062-71511502	+	0	0	0	0	1
AK007043	chr19:7839835-7840290	+	0	0	0	1	1
AK010585	chr10:128675153-128676149	-	0	0	0	1	0
AK085625	chr19:37573215-37574120	+	0	0	0	1	0
AK015234	chr4:132365417-132366067	+	0	0	0	1	1
AK085884	chr6:135036323-135038322	+	0	0	0	1	0
AK016932	chr10:81971533-81972718	-	0	0	0	0	0
AK037761	chr11:117645494-117648213	+	0	0	0	1	0
AK016884	chr4:125338570-125339676	+	0	0	0	1	1
AK038269	chr19:31915526-31918535	+	0	0	0	0	0
AK008826	chr19:9784142-9784825	+	0	1	0	0	0
AK079012	chr4:122664007-122670163	-	0	0	0	1	1
AK019628	chr1:154223582-154238891	-	0	0	0	1	0
AK135470	chr15:38462935-38464253	+	0	0	0	0	0
AK016970	chr15:43718406-43719902	-	0	0	0	0	0
AK014947	chr9:75744225-75749579	+	0	0	0	1	0
AK015659	chr9:106192762-106193710	+	0	0	0	0	0
AK006566	chr3:95381243-95397589	-	0	0	1	1	1
AK046686	chr6:101197468-101200929	+	0	0	0	1	0
AK077931	chr6:92977188-92979409	-	0	0	0	0	0
AK167154	chr19:5631208-5634387	-	0	0	0	1	0
AK052349	chr1:69164074-69167317	-	0	0	0	1	1
AK041584	chr16:49954194-49955641	-	0	0	0	1	1
AK014935	chr8:112986103-112987922	-	0	0	0	1	0
AK015175	chr8:115559279-115565199	-	0	0	0	1	1
AK008372	chr6:100524474-100524866	-	0	0	0	1	1
AK015363	chr2:151327951-151342174	-	0	1	0	0	0
AK029597	chr7:12866688-12869477	-	0	0	0	0	1
AK076796	chr3:141461101-141473566	-	0	0	0	1	0
AK085585	chr1:187477614-187478230	+	0	0	0	0	0
AK039907	chr5:146462551-146464064	+	0	0	0	0	0
AK020926	chr6:40403787-40404525	-	0	0	0	0	0
AK005793	chr15:10619566-10623156	+	0	0	0	0	0
AK041419	chr6:73184937-73188949	+	0	0	0	1	0
AK006990	chr2:30197222-30197654	-	0	0	0	0	0
AK044818	chr11:115529034-115530823	-	0	0	0	1	1
AK015191	chr4:5559474-5569431	+	0	0	0	1	0
AK007978	chr17:82490907-82494577	+	0	0	0	1	1
AK037370	chr17:84261632-84266487	+	0	0	0	1	1
AK006426	chr9:36678926-36703505	-	0	0	0	1	0
AK014902	chr12:50784623-50786592	-	0	0	0	1	1
AK037931	chr16:57541953-57545319	-	0	0	0	1	0
AK050480	chr3:53846712-53862932	+	0	0	0	1	1
AK005964	chr5:99831343-99832130	-	0	0	0	0	0
AK040430	chr13:22808099-22811141	-	0	0	0	0	0
AK006832	chr2:132238696-132239646	-	0	0	0	0	0
AK053344	chr8:35718162-35719381	-	0	0	0	1	0
AK080734	chr18:26434367-26436796	-	0	0	0	1	0
AK005927	chr11:31765663-31766312	-	1	0	0	1	1
AK159400	chr19:5631208-5634381	-	0	0	0	1	0
AK089603	chr9:106329570-106335011	-	0	0	0	1	1
AK052848	chr2:58147682-58148899	-	0	0	0	1	0
AK080163	chr13:17081783-17083142	-	0	1	0	1	0
AK040789	chr6:92029873-92030899	-	0	0	0	1	0
AK019632	chr13:58564011-58566286	+	0	0	0	0	0
AK018624	chr12:30705553-30728488	-	0	1	0	1	1
AK076740	chr10:121383311-121384386	-	0	0	0	1	1
AK131913	chr9:45497429-45497933	-	0	0	0	1	0
AK017998	chr14:30717263-30718560	-	0	0	0	1	0
AK037891	chr5:64496265-64496968	-	0	0	0	0	0
AK044257	chr1:185820661-185821149	-	0	0	0	1	1
AK034893	chr2:158661525-158663865	-	0	0	0	1	1
AK020436	chr12:105336924-105337993	-	0	0	0	1	0
AK042171	chr10:7333346-7334588	+	0	0	0	0	1
AK019813	chr4:90269128-90270227	-	0	0	0	0	0
AK020272	chr12:106692679-106694595	-	0	1	0	1	0
AK156324	chrX:54981919-54984024	+	0	1	0	0	0
AK014936	chr3:118317297-118321693	+	0	0	0	1	1
AK076313	chr11:72628419-72631396	-	0	0	0	1	0
AK019780	chr15:79401275-79401605	-	0	1	0	0	0
AK054268	chr8:35636358-35638074	-	0	0	0	1	0
AK035095	chr11:40367132-40368882	+	0	0	0	1	0
AK076590	chr4:92610426-92611916	-	0	0	0	0	0
AK006264	chr11:109517002-109519601	+	0	0	0	0	0
AK053157	chr12:51683144-51698363	-	0	0	0	1	1
AK035008	chr13:43704859-43708070	-	0	0	0	0	0
AK028110	chr11:74510340-74510522	-	0	0	0	0	1
AK015184	chrX:149529830-149531814	+	0	0	0	1	1
AK053423	chr5:4791470-4805812	-	0	0	0	1	1
AK089701	chr6:43746312-43747308	-	0	0	0	0	0
AK008697	chr2:30989638-30990871	-	0	0	0	1	0
AK007008	chr4:140711964-140712378	-	0	0	0	0	1
AK042192	chr5:127062150-127063088	-	0	1	0	0	0
AK018870	chr4:152553960-152554139	+	0	0	0	0	0
AK005988	chr10:29992259-29995686	-	0	0	0	1	0
AK019595	chr6:143139566-143139949	+	0	1	0	0	0
AK084826	chr6:145410542-145411847	+	0	0	0	0	0
AK020651	chr7:80127923-80128617	+	0	0	0	0	0
AK053531	chr3:109500576-109502708	-	0	1	0	1	0
AK020815	chr8:105720156-105721032	-	0	0	0	1	1
AK007756	chr11:119770065-119771551	+	0	1	0	1	1
AK035499	chr9:24669312-24671166	-	0	0	1	1	0
AK089769	chr15:61699626-61702102	-	0	0	0	0	0
AK021366	chr16:75363808-75364200	-	0	1	0	0	0
AK082757	chr2:26096837-26098325	-	0	0	1	1	1
AK085570	chr6:31540515-31544414	-	0	0	0	1	1
AK015237	chr9:80196523-80206118	+	0	0	0	1	0
AK087353	chr8:93725717-93728160	+	0	0	0	1	0
AK007865	chr10:44990707-44991268	-	0	0	0	0	0
AK029614	chr2:95732071-95734578	+	0	0	0	0	0
AK042014	chr11:62162071-62163507	-	0	0	0	1	0
AK006901	chr10:56547607-56548385	+	0	0	0	0	0
AK006593	chr5:109931991-109939378	-	0	0	0	1	1
AK006095	chr5:113048721-113049457	-	0	0	0	0	0
AK031412	chr11:18694511-18696079	+	0	0	0	0	0
AK078991	chr10:110292354-110307666	+	0	0	0	1	1
AK019668	chr6:84782080-84782526	+	0	0	0	0	0
AK007116	chr9:54465587-54468779	+	0	1	0	1	1
AK033755	chr1:36348840-36350212	-	0	0	0	1	0
AK136540	chr3:153054414-153056818	+	0	0	0	1	0
AK040575	chrX:5665090-5667025	+	0	0	1	1	1
AK044509	chr3:122674084-122676051	-	0	0	0	1	1
AK020949	chr4:147458674-147459933	+	0	0	0	0	0
AK008015	chr9:60543382-60544179	+	0	0	0	0	0
AK086960	chr6:101724289-101725175	-	0	0	0	0	0
AK079987	chr8:74380445-74381661	+	0	0	0	1	0
AK040875	chr18:67868106-67869263	-	0	1	0	0	0
AK079688	chr9:77881726-77882992	+	0	0	0	1	1
AK029022	chr3:92453943-92457252	-	0	0	1	1	0
AK008923	chr9:70320031-70320550	+	0	0	0	0	0
AK007072	chr6:52440063-52447694	+	0	0	0	1	1
AK015629	chr11:57214103-57215199	-	0	0	0	1	0
AK085420	chr11:31696254-31720091	-	0	0	0	1	1
AK016875	chr6:85625327-85627033	+	0	0	0	0	0
AK028624	chr7:105777236-105780090	+	0	1	0	1	0
AK016877	chr17:85512892-85514532	-	0	1	0	0	1
AK006235	chr19:58744486-58745254	+	0	0	0	1	0
AK028074	chr5:118896540-118896794	+	0	0	0	0	0
AK076792	chr4:70308007-70327090	+	0	0	0	0	0
AK084748	chr11:53241683-53243973	+	0	0	0	1	0
AK007501	chr17:28321235-28321604	+	0	0	0	1	1
AK040757	chr7:8269611-8272048	-	0	0	0	1	0
AK007128	chr19:55447811-55448618	+	0	0	0	0	0
AK054517	chr15:62425962-62427791	+	0	0	0	1	1
AK010246	chr10:128675157-128676151	-	0	0	0	1	0
AK079813	chr15:85070236-85075874	-	0	1	0	1	0
AK008432	chr13:55698468-55699574	+	0	1	0	0	0
AK042249	chr2:151892415-151895449	+	0	0	0	1	1
AK014914	chr18:22580527-22582263	+	0	0	0	0	0
AK144632	chr8:45869593-45878137	-	0	0	0	1	1
AK019607	chr4:81298643-81299085	+	0	0	0	0	0
AK006259	chr9:31368190-31369233	-	0	0	0	0	0
AK078714	chr1:150018712-150030528	-	0	0	0	1	0
AK016855	chr4:121331623-121333790	+	0	1	0	1	1
AK033579	chr19:5631483-5634385	-	0	0	0	1	0
AK018982	chr12:72361993-72362208	-	0	0	0	0	0
AK035328	chr13:37219259-37220962	+	0	0	0	0	0
AK009418	chr13:95815847-95827795	-	0	1	0	1	1
AK053600	chr11:42455401-42458915	+	0	0	0	1	0
AK036487	chr4:74661712-74662931	-	0	0	0	0	0
AK050462	chr18:21387821-21389455	+	0	1	0	1	0
AK006075	chr3:95381407-95397564	-	0	0	1	1	1
AK006955	chr4:125901937-125903201	+	0	0	0	0	0
AK005005	chr12:75414529-75417733	+	0	0	0	1	0
AK020210	chr19:52750317-52751324	+	0	0	0	0	0
AK010317	chr10:128675165-128676151	-	0	0	0	1	0
AK089213	chr10:84108207-84111732	+	0	0	0	1	0
AK053341	chr16:75274977-75276729	-	1	1	0	1	1
AK144955	chr10:62368237-62370016	+	0	0	0	0	0
AK164551	chr10:62570688-62572902	-	1	1	0	1	1
AK054102	chr10:91881147-91884321	-	0	0	0	1	0
AK038272	chr9:123781527-123786199	+	0	0	0	1	1
AK086004	chr15:85502806-85503759	-	0	1	0	0	0
AK082844	chrX:77568435-77569794	+	0	1	0	0	0
AK028923	chr3:53124290-53127461	-	0	0	0	1	0
AK041718	chr13:98273196-98274932	-	0	0	0	0	0
AK145973	chr19:36657001-36658749	-	0	0	0	1	1
AK015298	chr3:18127929-18140120	-	1	0	0	1	1
AK158362	chr11:82392975-82394371	-	0	0	0	1	0
AK033147	chr18:11271078-11273479	-	0	0	0	1	1
AK015974	chr5:97270729-97271642	-	0	0	0	0	0
AK015581	chr10:119009834-119016589	+	1	0	0	1	1
AK133189	chr11:77911255-77914058	-	0	0	0	0	0
AK007120	chr12:49456560-49465266	+	0	0	0	1	1
AK079033	chr2:33938236-33940315	+	0	1	0	0	0
AK084322	chr8:120136252-120137119	+	0	0	0	1	1
AK036785	chr4:139804115-139807155	+	0	0	0	1	1
AK008926	chr2:164975130-164975885	+	0	0	0	0	0
AK029564	chr13:52439783-52442448	+	0	1	1	0	0
AK020126	chr5:141708313-141709283	-	0	0	0	0	0
AK041370	chr18:84876540-84877851	-	0	0	0	1	0
AK008298	chr19:40817390-40818322	-	0	0	0	1	0
AK038258	chr14:58224444-58228037	-	0	0	0	1	0
AK051917	chr11:107035585-107038339	-	0	0	0	1	0
AK014423	chr13:103783963-103795297	+	0	1	0	1	0
AK007279	chr3:26918779-26921773	+	0	0	0	0	0
AK157502	chr1:54179753-54181208	+	0	0	0	1	1
AK006937	chr1:51830498-51831496	-	0	0	0	0	0
AK018992	chr12:107628496-107629095	-	0	1	0	0	0
AK076661	chr9:119873442-119880839	-	0	1	0	1	1
AK080323	chr1:156058823-156059728	+	0	0	0	0	0
AK035410	chr4:82542987-82543881	-	0	0	0	1	0
AK084702	chr9:15724942-15727186	+	0	0	0	0	0
AK017009	chr9:86179202-86180552	+	0	0	0	1	1
AK041521	chr11:113890367-113909631	-	0	0	0	1	1
AK015522	chr10:57531123-57539090	-	0	0	0	1	1
AK019697	chr10:97495411-97499990	+	0	0	0	1	0
AK006961	chr5:124252127-124257013	+	0	0	0	0	0
AK016639	chr2:11334891-11336012	-	0	0	0	0	0
AK035630	chr10:119341134-119343466	+	0	0	0	0	0
AK137174	chr7:71666900-71716263	+	0	0	0	1	1
AK085282	chr6:93551126-93554036	+	0	0	0	1	1
AK015390	chr6:29169398-29170850	-	0	0	0	0	0
AK142996	chr5:94312788-94313945	-	0	0	0	1	1
AK007220	chr8:94142016-94150282	-	0	0	0	1	0
AK080886	chr6:4944324-4945729	-	0	0	0	0	0
AK021326	chr9:116289430-116297771	+	0	0	0	1	1
AK084365	chrX:92559394-92561107	-	0	0	0	1	0
AK076855	chr19:44495273-44495947	-	0	0	0	1	1
AK040795	chr15:100364708-100366022	+	0	0	0	1	0
AK010080	chr16:73821896-73822641	+	0	0	0	0	0
AK005783	chr2:118440395-118441646	-	0	0	0	1	0
AK085192	chr14:15005377-15007257	+	0	0	0	1	0
AK006348	chr7:108885299-108886988	+	0	0	0	1	1
AK006716	chr5:106211488-106216561	+	0	0	0	0	0
AK010741	chr17:16046409-16046970	+	0	0	0	0	0
AK144262	chr19:47039220-47041083	-	0	0	0	1	0
AK050410	chr2:147758414-147761022	-	0	0	0	0	0
AK016849	chr1:132843602-132854664	-	0	0	0	1	1
AK156189	chr17:15306816-15309491	-	0	0	0	1	1
AK034977	chr9:49705416-49709521	-	0	0	0	1	0
AK087447	chr5:111328958-111331806	-	1	0	0	1	0
AK085478	chr12:31004182-31005514	+	0	0	0	1	0
AK010199	chr1:60739862-60741888	+	0	0	0	1	0
AK044419	chr13:95746552-95749558	+	0	1	0	1	1
AK050590	chr10:122554377-122554963	-	0	0	0	0	0
AK049295	chr4:127753089-127765577	+	0	0	0	1	0
AK079974	chr12:105732432-105733567	-	0	0	0	0	0
AK085704	chr9:96909356-96911994	-	0	0	0	1	0
AK016118	chr3:108254829-108255515	+	0	0	0	0	0
AK035508	chr7:47073501-47078353	-	0	0	0	0	0
AK052062	chr13:105268449-105270802	+	0	0	0	1	0
AK038167	chr1:108419982-108422738	+	0	0	0	1	0
AK085969	chr9:120483612-120485628	-	0	0	0	0	0
AK015031	chr11:111828018-111828476	-	0	0	0	0	0
AK080237	chr3:97892020-97900879	-	0	1	0	0	1
AK034713	chr3:144213884-144215662	+	0	0	0	1	0
AK085950	chr4:58181890-58182439	+	0	0	0	0	0
AK032835	chr9:122856426-122858809	-	0	0	0	0	1
AK015999	chr3:135982865-135984399	-	0	0	0	1	0
AK054442	chr4:128276541-128279313	+	0	1	0	0	0
AK077143	chr4:61961923-61966981	+	0	0	0	1	1
AK018410	chr1:143499242-143501317	-	0	0	0	1	0
AK084763	chr6:92227412-92228488	-	0	0	0	0	1
AK142341	chr2:144307674-144308134	-	0	0	0	1	1
AK154344	chr8:124274769-124276252	-	0	0	0	1	0
AK036854	chr18:58277767-58283597	-	0	0	0	1	1
AK085385	chrX:9813352-9815437	-	0	0	0	1	0
AK020570	chr18:11229422-11230627	-	0	0	0	0	0
AK038297	chr13:17079660-17080922	-	0	1	0	0	0
AK050188	chr13:23216871-23218327	+	1	0	0	1	0
AK046657	chr1:162881844-162884333	+	0	0	0	0	0
AK030227	chr2:64065816-64067836	+	0	0	0	1	0
AK079799	chr13:47768341-47769808	-	0	0	0	0	0
AK076957	chr7:60841323-60842013	-	0	0	0	0	0
AK015307	chr1:90062028-90068177	+	0	0	0	0	0
AK135589	chr16:22971806-22972909	+	0	1	0	0	0
AK006618	chr4:135574724-135575597	-	0	0	0	1	1
AK154631	chr1:138528650-138570631	-	1	0	0	1	1
AK006948	chr15:36219182-36219738	+	0	0	0	0	0
AK018938	chr2:18855352-18855790	-	0	0	0	1	1
AK037971	chr10:78485044-78487797	+	0	1	0	0	0
AK028839	chr8:117077320-117088897	+	0	0	0	1	1
AK015105	chr3:100364306-100375621	+	0	0	0	1	1
AK033006	chr13:3369067-3371167	-	0	1	0	0	0
AK085491	chr2:112039311-112039989	-	0	0	0	0	0
AK054344	chr4:128276531-128279448	+	0	1	0	0	1
AK138691	chr3:106133586-106135369	+	0	0	0	0	0
AK017039	chr9:61322709-61325083	-	0	0	0	1	1
AK028809	chr6:134980860-134983709	+	0	0	0	0	0
AK020407	chr5:132709433-132710237	+	0	1	1	1	1
AK076917	chr2:20270072-20271936	+	0	0	0	0	0
AK154735	chr12:65491996-65498319	+	0	0	0	1	1
AK133406	chr1:57748211-57766494	-	0	0	0	1	1
AK077163	chr8:90137727-90138937	-	0	0	0	1	1
AK020582	chr17:80249562-80250375	-	0	1	0	1	0
AK156672	chr11:24075025-24076406	+	0	1	0	1	0
AK036574	chr10:41776329-41779118	+	0	0	0	0	0
AK052173	chrX:69052371-69055234	-	0	1	0	0	0
AK166289	chr11:16830282-16831330	-	0	0	0	0	0
AK035726	chr7:120084873-120089523	-	0	0	0	1	0
AK087032	chr6:54384262-54386560	+	0	1	0	1	0
AK030268	chr1:88463335-88473741	+	0	0	0	1	0
AK015532	chr19:59337323-59338242	+	0	0	0	1	0
AK006224	chr4:132903391-132904796	-	0	0	0	1	0
AK041707	chr10:6544382-6548261	-	0	0	0	1	0
AK086013	chr1:40129578-40130762	-	0	0	0	1	0
AK006531	chr2:152716231-152717679	-	0	0	0	1	1
AK145978	chr19:41083097-41086234	+	0	1	0	0	1
AK028457	chr6:42314227-42317485	+	0	0	0	1	1
AK006870	chr9:82688029-82691222	+	0	1	0	0	0
AK044823	chr1:177769204-177770435	-	0	0	0	0	0
AK037749	chr1:61180106-61181101	+	0	0	0	1	1
AK006958	chr2:4079907-4088984	-	0	0	0	1	1
AK087043	chr6:144864913-144866432	-	0	0	0	1	1
AK028126	chr10:128675160-128676011	-	0	0	0	1	0
AK016249	chr17:23782195-23782842	-	0	0	0	0	0
AK080893	chr10:98706441-98710406	+	0	0	0	1	0
AK019767	chr3:5540205-5542544	-	0	0	0	1	1
AK016169	chr3:95381242-95397613	-	0	0	1	1	1
AK033170	chr16:72575584-72583526	-	0	0	0	0	0
AK078921	chr4:134806789-134808050	+	0	0	0	0	0
AK035666	chr2:135507045-135509337	+	0	1	0	0	0
AK084261	chr17:4999763-5001469	+	0	0	0	0	0
AK015187	chr12:77082963-77084637	+	0	0	0	0	0
AK154331	chr18:4851492-4853278	+	0	0	0	1	1
AK078979	chr18:68299351-68300497	-	0	0	0	1	0
AK016314	chr17:4797799-4800584	-	0	0	0	0	0
AK018923	chr2:178105688-178106449	-	0	0	0	0	1
AK019561	chr10:119533452-119536917	-	0	0	0	1	1
AK016433	chr11:87998178-88000085	+	0	0	0	0	0
AK034792	chr15:32104058-32105461	+	0	0	0	0	0
AK085835	chr6:124989767-124992780	+	0	0	1	1	0
AK020901	chr3:58826473-58827581	+	0	0	0	1	0
AK019891	chr18:75826791-75828553	-	0	0	0	1	0
AK079025	chr5:138713379-138714340	+	0	1	0	1	0
AK076808	chr1:164984831-164986735	+	0	0	0	1	0
AK052193	chr10:121253006-121254749	+	0	0	0	1	0
AK031183	chrX:142256624-142259137	+	0	0	0	1	1
AK006941	chr17:23316973-23317390	-	1	0	0	1	0
AK087177	chr17:30114020-30115673	+	0	0	0	0	0
AK089568	chr10:119526532-119527782	-	0	0	0	0	0
AK031160	chr18:21589953-21592251	-	0	0	0	1	1
AK033544	chr9:70317010-70319141	+	0	0	0	0	0
AK041153	chr16:40647174-40649127	+	0	0	0	1	0
AK030063	chr7:108031856-108035355	-	0	0	0	1	0
AK085275	chr1:171494416-171508550	-	0	0	0	1	0
AK042166	chr7:62323680-62324766	-	0	0	0	0	0
AK084318	chr2:73280989-73281928	+	0	0	0	0	0
AK039985	chr15:58428756-58430057	+	0	0	0	0	0
AK006590	chr18:76313297-76314567	+	0	0	0	0	0
AK020857	chr6:143121708-143123775	+	0	0	0	0	0
AK089591	chr16:29806685-29808580	-	0	0	0	1	1
AK030255	chr11:120252798-120253966	+	0	0	0	1	0
AK040870	chr2:67709964-67711002	+	0	0	0	1	0
AK131803	chr6:32630842-32631497	-	0	1	0	0	0
AK016878	chr15:90738528-90739445	-	0	1	0	1	0
AK006774	chr14:25880079-25880954	+	0	0	0	1	0
AK079245	chr12:107433227-107434701	+	0	0	0	1	0
AK040017	chr3:107433156-107434031	+	0	0	0	1	0
AK014955	chr2:179665108-179666959	+	0	0	0	1	0
AK019999	chr12:101812570-101815466	-	0	0	0	0	0
AK040470	chr13:21397629-21400862	+	0	0	0	0	0
AK037398	chr15:57907529-57909637	+	0	0	0	1	1
AK040672	chr10:25061011-25068750	+	0	0	0	0	0
AK135973	chr6:79272999-79276827	+	0	0	0	0	0
AK009949	chr13:22804108-22805375	+	0	0	0	0	0
AK079159	chr19:43915178-43916938	+	0	1	0	1	0
AK015474	chr1:40374407-40375737	-	0	0	0	0	0
AK015551	chr13:47161901-47162744	+	0	0	0	1	0
AK079872	chr1:137860554-137861358	+	0	0	0	0	0
AK090241	chr16:25792736-25795260	-	0	0	0	1	1
AK089350	chr8:65465366-65467254	+	0	0	0	0	0
AK076880	chr19:36488048-36489037	+	0	0	0	0	0
AK089797	chr12:54722866-54724275	-	0	0	0	1	1
AK019596	chr7:27305446-27312625	-	0	0	0	0	0
AK020539	chr16:78013687-78014595	+	0	0	0	0	0
AK040229	chr12:35217761-35220212	+	0	0	0	1	0
AK015242	chr4:149443298-149444463	+	0	0	0	0	0
AK020794	chr18:83349269-83349874	-	0	0	0	0	0
AK076840	chr9:34566755-34567532	-	0	0	0	0	0
AK034717	chr2:4164923-4167203	+	0	0	0	1	0
AK145157	chr19:9081003-9081571	-	0	0	0	0	0
AK014596	chr16:29878192-29880495	+	0	0	0	0	0
AK014513	chr1:193400940-193403504	-	1	0	0	1	0
AK085996	chrX:92700897-92701037	+	1	0	0	1	1
AK080390	chr9:20529044-20530616	-	0	1	1	0	0
AK132893	chr1:133497999-133502011	+	0	0	0	1	0
AK044647	chr4:129247370-129249699	-	0	0	0	1	0
AK019810	chr5:126071303-126072058	-	0	1	0	0	0
AK006406	chr1:73449968-73459432	+	0	0	0	1	1
AK016962	chr7:96764456-96765473	+	0	0	0	1	1
AK019718	chr16:91369191-91369853	+	0	0	0	0	0
AK015044	chr2:128787568-128789003	+	0	0	0	1	0
[truncated: 186 more rows]
