# Supplementary material for: Genomic and Transcriptional Co-Localization of Protein-Coding and Long Non-Coding RNA Pairs in the Developing Brain
Source: PLoS Genet. 2009 Aug 21;5(8):e1000617. doi: 10.1371/journal.pgen.1000617 (PMC2722021; doi:10.1371/journal.pgen.1000617)
Supplement: Table S6 — ncRNA data sets used in this study: accession codes of all ncRNAs in these four data sets. The four sets contain ncRNAs that are (i) constrained and derived from brain-associated tissues, (ii) constrained and derived from tissues outside the CNS, (iii) non-constrained and derived from brain-associated tissues and (iv) non-constrained and derived from tissues outside the CNS. In particular, the two unconstrained data sets are listed in their entireties since in Table S5 only those that are homologous to human sequence are shown. (0.16 MB XLS) [file pgen.1000617.s010.xls]

## Sheet: Sheet1
constrained and CNS-derived ncRNA
AK020376
AK019908
AK042766
AK042549
AK138535
AK049901
AK136760
AK034039
AK047746
AK078133
AK081186
AK136844
AK082393
AK049600
AK134828
AK051188
AK043863
AK082194
AK046165
AK034359
AK078200
AK044006
AK046356
AK079626
AK013771
AK045709
AK079329
AK035787
AK034010
AK045393
AK032072
AK080408
AK078219
AK080813
AK033952
AK080992
AK039417
AK036363
AK045629
AK043189
AK039579
AK089135
AK084002
AK038768
AK042802
AK082371
AK082989
AK047520
AK051424
AK039739
AK043508
AK034507
AK045599
AK045574
AK046400
AK038976
AK045351
AK032637
AK038924
AK048867
AK033861
AK043794
AK034244
AK046972
AK082467
AK045513
AK162901
AK046082
AK049087
AK013519
AK082946
AK038529
AK134698
AK038564
AK034363
AK031944
AK045502
AK082142
AK048730
AK032068
AK051744
AK083040
AK045737
AK078237
AK165785
AK046146
AK038520
AK045528
AK039434
AK149041
AK141429
AK032333
AK033955
AK032249
AK034417
AK047045
AK034163
AK141997
AK082637
AK045852
AK047765
AK034406
AK081196
AK051235
AK045642
AK013769
AK047540
AK051451
AK049627
AK082282
AK034008
AK090266
AK047638
AK165771
AK134874
AK078255
AK044064
AK051689
AK020366
AK048826
AK134627
AK162902
AK042585
AK039622
AK165696
AK018131
AK134814
AK018164
AK140737
AK013682
AK043382
AK018137
AK134899
AK051320
AK046907
AK018342
AK082938
AK048777
AK002951
AK039591
AK082090
AK082219
AK039709
AK134619
AK043146
AK047687
AK030491
AK080622
AK149008
AK038424
AK036305
AK045617
AK033969
AK079350
AK078377
AK149239
AK049005
AK038898
AK162861
AK080675
AK090293
AK036009
AK078612
AK043294
AK081219
AK044182
AK051710
AK051643
AK018192
AK047332
AK043754
AK014386
AK043397
AK048869
AK090236
AK044039
AK013463
AK163519
AK047676
AK046193
AK080649
AK079593
AK047467
AK158494
AK031861
AK081034
AK019905
AK076140
AK047803
AK158853
AK049040
AK046039
AK051506
AK045960
AK039523
AK039748
AK078131
AK013768
AK042838
AK018772
AK083203
AK144485
AK045761
AK045885
AK020962
AK039511
AK047258
AK165697
AK048747
AK080417
AK082738
AK039080
AK147582
AK083124
AK043679
AK038535
AK039441
AK045762
AK082072
AK044034
AK161914
AK039386
AK013750
AK020380
AK079376
AK013566
AK013562
AK013643
AK038881
AK043207
AK013570
AK043265
AK043180
AK079345
AK079373
AK013478
AK038983
AK018196
AK051788
constrained and non-CNS-derived ncRNA
AK042213
AK079694
AK009928
AK050147
AK077183
AK039880
AK032712
AK032988
AK087152
AK089363
AK054399
AK044220
AK133065
AK040283
AK078588
AK038094
AK032933
AK154208
AK033453
AK089718
AK041374
AK137255
AK007422
AK036416
AK018353
AK152971
AK034686
AK084677
AK089638
AK035597
AK031097
AK034831
AK052358
AK053120
AK031230
AK087147
AK171889
AK054077
AK019859
AK053557
AK137781
AK084686
AK157193
AK085199
AK033622
AK041931
AK050417
AK078486
AK020119
AK085138
AK086838
AK089863
AK020435
AK053195
AK045117
AK142305
AK157119
AK150110
AK078617
AK078889
AK052474
AK040473
AK042148
AK044800
AK033169
AK052180
AK089693
AK078660
AK158237
AK084167
AK049273
AK037626
AK033584
AK165789
AK052904
AK036884
AK089859
AK037154
AK086796
AK084436
AK050547
AK087360
AK008597
AK007107
AK007211
AK166453
AK087346
AK053971
AK051817
AK085250
AK153660
AK085513
AK028406
AK089733
AK052109
AK041773
AK035421
AK085959
AK044295
AK146878
AK037018
AK085831
AK032779
AK161424
AK132795
AK029131
AK080917
AK041853
AK084147
AK028977
AK040512
AK029729
AK031656
AK037632
AK149318
AK050502
AK028635
AK158384
AK015435
AK149722
AK002861
AK037318
AK009603
AK053127
AK170668
AK020596
AK052351
AK155619
AK016284
AK029098
AK014986
AK031700
AK031653
AK137191
AK037331
AK172180
AK020301
AK041417
AK078504
AK053132
AK010706
AK039994
AK035706
AK079809
AK053528
AK156118
AK166079
AK053268
AK088959
AK034727
AK018490
AK088053
AK037008
AK053491
AK033144
AK088539
AK084875
AK053581
AK030131
AK010245
AK052223
AK087672
AK145079
AK020861
AK153393
AK088830
AK052152
AK041974
AK035492
AK031582
AK053416
AK052769
AK041219
AK135909
AK135932
AK080350
AK008708
AK161112
AK155945
AK138755
AK044422
AK089323
AK019567
AK006474
AK030024
AK019838
AK014981
AK088130
AK008852
AK005410
AK078829
AK035433
AK044743
AK007908
AK035066
AK152649
AK050350
AK135387
AK171765
AK009333
AK078892
AK021285
AK018477
AK037430
AK159799
AK082861
AK021359
AK015189
AK020034
AK007736
AK041220
AK040043
AK042440
AK080037
AK016895
AK078766
AK042109
AK033280
AK016087
AK137519
AK042298
AK017089
AK032925
AK033325
AK053902
AK086958
AK143109
AK016876
AK161773
AK016442
AK016130
AK087031
AK089860
AK005897
AK079163
AK085973
AK008669
AK008716
AK145182
AK172627
AK007126
AK054280
AK034634
AK087877
AK044958
AK046573
AK076876
AK086988
AK087400
AK015489
AK045311
AK018556
AK031148
AK078525
AK085109
AK156190
AK086869
AK052510
AK151886
AK079427
AK010233
AK149486
AK078847
AK143579
AK040157
AK169352
AK082788
AK035133
AK042333
AK009882
AK052903
AK079001
AK033809
AK035104
AK053165
AK053590
AK006783
AK134055
AK038203
AK082766
AK050058
AK150339
AK166690
AK041524
AK054275
AK036383
AK087441
AK014890
AK044259
AK037054
AK080301
AK041117
AK078561
AK172028
AK134089
AK149652
AK040222
AK155508
AK041140
AK172269
AK076303
AK052512
AK020611
AK015612
AK085419
AK089388
AK135560
AK156303
AK080047
AK162470
AK041052
AK052184
AK040269
AK037200
AK044617
AK006204
AK037136
AK155183
AK031376
AK146377
AK019635
AK076963
AK016115
AK016924
AK044300
AK041443
AK015465
AK087483
AK148097
AK054506
AK076805
AK016950
AK016796
AK016914
AK015902
AK044644
AK172672
AK078963
AK076329
AK077070
AK052392
AK033714
AK033835
AK084494
AK135813
AK018871
AK015510
AK041693
AK016698
AK162144
AK036450
AK007349
AK086852
AK016185
AK080383
AK053248
AK009096
AK006220
AK085651
AK044476
AK006677
AK014992
AK170353
AK007026
AK053660
AK158207
AK035520
AK016281
AK053349
AK079458
AK143055
AK042250
AK006359
AK019814
AK133078
AK029620
AK040104
AK142161
AK019016
AK010197
AK010031
AK005935
AK052537
AK007597
AK019616
AK018907
AK052706
AK008544
AK084635
AK021346
AK172095
AK020638
AK020182
AK138879
AK018538
AK018557
AK021224
AK020554
AK009125
AK020618
AK010009
AK020788
AK080214
AK160141
AK020866
AK079829
AK006158
AK009197
AK086854
AK021169
AK020498
AK167747
AK076566
AK020950
AK085101
AK087362
AK016136
AK085849
AK020155
AK008361
non-constrained and CNS-derived ncRNA
AK035816
AK034444
AK047672
AK047072
AK082232
AK034436
AK082357
AK036032
AK082212
AK047375
AK083834
AK084057
AK082364
AK038796
AK021067
AK051223
AK080612
AK043481
AK033070
AK044170
AK079310
AK083142
AK049886
AK080547
AK043992
AK046498
AK020964
AK013538
AK039654
AK045934
AK084038
AK158947
AK032476
AK039290
AK018336
AK083088
AK043058
AK032346
AK048978
AK162406
AK078153
AK046471
AK078109
AK051185
AK080571
AK083095
AK039111
AK032506
AK013778
AK039040
AK080510
AK049069
AK043958
AK134798
AK046021
AK032280
AK043223
AK042584
AK158573
AK049785
AK032434
AK018220
AK039489
AK079643
AK039321
AK043643
AK046438
AK079063
AK047567
AK046206
AK045659
AK034341
AK049875
AK082076
AK047804
AK033879
AK039315
AK078080
AK083133
AK082673
AK081123
AK033870
AK033915
AK043833
AK039551
AK048937
AK046911
AK020188
AK013555
AK043851
AK090239
AK149064
AK043983
AK081270
AK158690
AK044004
AK038683
AK046133
AK083019
AK079058
AK051412
AK039279
AK044082
AK079629
AK139055
AK038603
AK042686
AK038602
AK021009
AK048756
AK140094
AK047430
AK080476
AK013532
AK030421
AK082433
AK018107
AK079380
AK047791
AK046365
AK047646
AK039478
AK019333
AK158852
AK039245
AK013486
AK045945
AK043281
AK090234
AK019903
AK033869
AK141605
AK134823
AK079586
AK043166
AK051554
AK038764
AK032518
AK047772
AK046108
AK039685
AK043423
AK036196
AK043460
AK049716
AK038714
AK134686
AK138549
AK090209
AK013500
AK039121
AK079537
AK039506
AK036151
AK082122
AK043302
AK137423
AK013530
AK051692
AK148996
AK039132
AK032180
AK082166
AK083239
AK017239
AK039359
AK034270
AK078039
AK031982
AK048817
AK034461
AK018227
AK081035
AK013492
AK079046
AK043079
AK021093
AK089156
AK034296
AK044187
AK084061
AK033941
AK030431
AK047639
AK083117
AK031816
AK047783
AK148751
AK019349
AK019941
AK158850
AK049835
AK046315
AK135063
AK078214
AK082133
AK083261
AK047748
AK038798
AK035846
AK043365
AK134695
AK081064
AK047101
AK046789
AK038581
AK048850
AK043444
AK045680
AK084115
AK034230
AK081201
AK042969
AK049808
AK030486
AK080421
AK033981
AK033854
AK043270
AK038589
AK013458
AK032496
AK039207
AK032201
AK013735
AK038815
AK051364
AK034453
AK039157
AK020967
AK039252
AK049079
AK051256
AK080583
AK080801
AK043483
AK090172
AK021266
AK083010
AK044014
AK043191
AK082543
AK038925
AK048740
AK082138
AK133612
AK032215
AK034464
AK045415
AK051587
AK043781
AK148627
AK043195
AK031888
AK030518
AK013794
AK045626
AK034252
AK160272
AK034456
AK048970
AK043455
AK005119
AK047342
AK081282
AK045872
AK078107
AK051229
AK048953
AK045915
AK141584
AK051231
AK013797
AK030573
AK043168
AK082325
AK036143
AK043245
AK018253
AK021057
AK042821
AK047041
AK051525
AK051716
AK036281
AK039340
AK013525
AK043862
AK005116
AK090270
AK013760
AK042959
AK079523
AK039780
AK043671
AK033884
AK036162
AK043280
AK078277
AK019313
AK039400
AK045878
AK039708
AK013822
AK033935
AK046393
AK043213
AK031953
AK047345
AK136893
AK080579
AK082247
AK043391
AK030592
AK039230
AK043303
AK039480
AK039753
AK043504
AK021060
AK005170
AK082183
AK043880
AK090353
AK039079
AK034036
AK039320
AK018200
AK045932
AK013802
AK042882
AK083850
AK013659
AK047750
AK140547
AK036349
AK084079
AK042839
AK033875
AK051803
AK045900
AK039514
AK039629
AK045628
AK043119
AK030524
AK048783
AK021065
AK042602
AK138626
AK013808
AK042911
AK013501
AK045519
AK039590
AK034290
AK035835
AK039376
AK043517
AK078733
AK034158
AK081185
AK043217
AK020728
AK038712
AK047684
AK034480
AK038684
AK043328
AK038675
AK082332
AK051662
AK080424
AK043631
AK035926
AK043741
AK005145
AK158974
AK082570
AK013849
AK045912
AK083873
AK083954
AK134916
AK034388
AK042808
AK042618
AK045552
AK051440
AK080587
AK080837
AK034106
AK158677
AK034283
AK046960
AK081108
AK043221
AK082542
AK019918
AK043190
AK083998
AK043240
AK140478
AK043516
AK036063
AK043727
AK028241
AK051215
AK045765
AK049728
AK013655
AK163429
AK158836
AK083983
AK047689
AK080637
AK046326
AK039424
AK049966
AK032478
AK047619
AK090164
AK039358
AK043141
AK081247
AK082112
AK148955
AK084132
AK035839
AK038555
AK031827
AK038538
AK047487
AK018340
AK046404
AK034027
AK034351
AK005305
AK136927
AK090150
AK043040
AK042718
AK047700
AK081053
AK080518
AK039389
AK047418
AK082416
AK039630
AK080990
AK039289
AK051599
AK080613
AK078276
AK051420
AK046727
AK044041
AK081284
AK043945
AK139127
AK043197
AK020997
AK045919
AK034349
AK018147
AK039059
AK144513
AK051180
AK013770
AK045637
AK039078
AK047550
AK162963
AK021005
AK042762
AK043599
AK043360
AK090359
AK049621
AK013591
AK144532
AK033864
AK078241
AK079324
AK042849
AK158524
AK078732
AK043318
AK046019
AK038749
AK079377
AK043761
AK018214
AK051505
AK042815
AK013627
AK043563
AK039707
AK083146
AK042780
AK021102
AK082306
AK082217
AK013844
AK032471
AK045896
AK043614
AK046948
AK080604
AK039342
AK047577
AK082258
AK018197
AK138346
AK043229
AK079587
AK045643
AK039568
AK035886
AK046934
AK039269
AK049037
AK049684
AK044106
AK043960
AK044112
AK030618
AK036134
AK032011
AK049750
AK043815
AK046906
AK043886
AK045881
AK080532
AK034157
AK080459
AK047393
AK139295
AK080629
AK080515
AK043770
AK137304
AK082243
AK084053
AK038730
AK047296
AK019341
AK034399
AK161881
AK002941
AK036126
AK082506
AK044066
AK082181
AK082265
AK046327
AK137406
AK163529
AK081015
AK083145
AK042796
AK039119
AK042982
AK080528
AK045525
AK002991
AK034433
AK039014
AK045497
AK038718
AK043750
AK042728
AK036048
AK018202
AK020983
AK038486
AK163532
AK081130
non-constrained and non-CNS-derived ncRNAs
AK015377
AK005997
AK016142
AK053956
AK031202
AK006934
AK040526
AK156833
AK038355
AK039807
AK033021
AK041375
AK041850
AK034737
AK050065
AK009645
AK007095
AK032822
AK005981
AK084556
AK008316
AK005901
AK044455
AK143260
AK079261
AK006052
AK145334
AK014933
AK014930
AK036582
AK053399
AK016383
AK015723
AK041401
AK015042
AK154776
AK018645
AK010427
AK083292
AK044727
AK030286
AK028675
AK089645
AK020907
AK131765
AK031500
AK028128
AK050464
AK051883
AK020577
AK039946
AK016750
AK015677
AK034876
AK007023
AK137112
AK005578
AK084818
AK010403
AK008051
AK020028
AK053440
AK039827
AK006320
AK008090
AK079022
AK054338
AK017945
AK015945
AK079857
AK076853
AK010564
AK084626
AK018462
AK005917
AK006587
AK042210
AK041608
AK044663
AK041369
AK079843
AK005635
AK164579
AK015398
AK085643
AK016262
AK007907
AK040461
AK007639
AK042237
AK076626
AK079198
AK006712
AK020473
AK007271
AK042437
AK085354
AK007287
AK016733
AK016177
AK039849
AK051869
AK078846
AK085734
AK085564
AK044303
AK020774
AK041190
AK006872
AK019750
AK172127
AK039915
AK131834
AK029086
AK157183
AK089557
AK085342
AK079193
AK085217
AK018981
AK156063
AK037630
AK039981
AK050349
AK015344
AK031082
AK042522
AK008257
AK037639
AK019118
AK084761
AK148100
AK035711
AK034827
AK029821
AK009626
AK050041
AK041548
AK167255
AK019707
AK044803
AK040431
AK015033
AK006302
AK085908
AK085418
AK020405
AK030200
AK157519
AK031624
AK079988
AK019719
AK156172
AK008780
AK077774
AK078570
AK087264
AK052375
AK089795
AK084376
AK156402
AK016903
AK076873
AK020542
AK054440
AK015643
AK016116
AK009289
AK076843
AK167921
AK086782
AK156656
AK079863
AK034685
AK080727
AK029795
AK086866
AK036686
AK040777
AK156427
AK087458
AK031420
AK077872
AK054177
AK087652
AK054525
AK028725
AK035223
AK086010
AK038290
AK035415
AK033721
AK033171
AK085044
AK015472
AK090267
AK053688
AK080910
AK044630
AK006390
AK009869
AK076596
AK009126
AK038375
AK087045
AK041158
AK007509
AK016413
AK016335
AK020918
AK040602
AK014816
AK018685
AK078678
AK002304
AK020755
AK005956
AK006451
AK007180
AK020322
AK021305
AK157228
AK017064
AK135900
AK036868
AK089499
AK148054
AK014993
AK052860
AK006675
AK080319
AK172696
AK084307
AK089881
AK008271
AK039836
AK037811
AK018031
AK007111
AK017159
AK155981
AK015101
AK041227
AK050069
AK079426
AK087391
AK036974
AK015304
AK080382
AK036498
AK155176
AK084473
AK044988
AK152566
AK053518
AK015983
AK015076
AK078568
AK020799
AK015621
AK014962
AK053779
AK016822
AK089799
AK008799
AK086024
AK035016
AK076847
AK029922
AK132719
AK030005
AK077073
AK019723
AK006857
AK087091
AK020925
AK089581
AK010044
AK080028
AK031481
AK134096
AK052337
AK020454
AK036779
AK016652
AK039813
AK138853
AK035708
AK084715
AK053841
AK161402
AK015366
AK156389
AK172709
AK042054
AK089406
AK088998
AK084346
AK159773
AK144037
AK041457
AK079142
AK015614
AK029705
AK029760
AK044373
AK006003
AK036625
AK006182
AK089686
AK080222
AK020933
AK006324
AK137190
AK019485
AK085185
AK006623
AK087206
AK080051
AK020181
AK020198
AK033836
AK002901
AK014833
AK031642
AK019720
AK084368
AK029596
AK031115
AK156639
AK029951
AK033142
AK131705
AK054515
AK145052
AK015485
AK045016
AK007204
AK089826
AK002391
AK076697
AK033041
AK156980
AK020888
AK044313
AK135471
AK017129
AK076947
AK019703
AK009999
AK052834
AK018498
AK006166
AK016246
AK053411
AK035472
AK018977
AK089815
AK015178
AK007460
AK079912
AK006824
AK005642
AK085896
AK142546
AK162666
AK164664
AK168456
AK086897
AK053242
AK086006
AK078718
AK007586
AK015549
AK084446
AK020914
AK089584
AK029635
AK016836
AK042287
AK014615
AK006914
AK076728
AK042136
AK156650
AK009064
AK085635
AK016045
AK032694
AK035087
AK158030
AK162138
AK087318
AK030071
AK149792
AK085771
AK084184
AK005529
AK031220
AK132729
AK014928
AK015379
AK041649
AK040052
AK018436
AK087854
AK042156
AK020764
AK028627
AK033576
AK006457
AK035469
AK148329
AK031134
AK170765
AK168860
AK017083
AK085565
AK085122
AK084151
AK029999
AK005841
AK032968
AK020256
AK005844
AK005676
AK019716
AK087073
AK007895
AK088836
AK020935
AK076987
AK084824
AK163103
AK006989
AK078722
AK017918
AK020648
AK148359
AK033619
AK006816
AK167619
AK084413
AK172631
AK079210
AK005828
AK079206
AK038287
AK029621
AK020519
AK028087
AK029902
AK014451
AK006117
AK007049
AK085930
AK054423
AK019049
AK042359
AK040090
AK090229
AK087399
AK086021
AK082764
AK016215
AK041438
AK035540
AK079016
AK007199
AK010111
AK042101
AK052538
AK016410
AK087713
AK014907
AK166307
AK006614
AK085668
AK033748
AK054405
AK040296
AK076377
AK053936
AK010059
AK089280
AK084343
AK021325
AK005895
AK084938
AK015895
AK085462
AK016147
AK015900
AK054247
AK019759
AK019113
AK053291
AK006718
AK028085
AK052129
AK021197
AK040965
AK040700
AK085581
AK006317
AK015244
AK079684
AK052887
AK005497
AK041387
AK040426
AK052120
AK035090
AK042245
AK170617
AK149923
AK054463
AK014924
AK050071
AK016828
AK084428
AK020850
AK016095
AK037959
AK090010
AK162140
AK016983
AK143107
AK019781
AK015694
AK078896
AK089871
AK085475
AK015188
AK035167
AK078702
AK157163
AK080351
AK089697
AK019755
AK019572
AK016587
AK080400
AK007131
AK144366
AK006696
AK162274
AK008417
AK053250
AK018984
AK041708
AK036720
AK084425
AK030060
AK044525
AK016333
AK044541
AK040179
AK078938
AK076807
AK089549
AK038310
AK015122
AK085941
AK008856
AK165613
AK137804
AK016024
AK077140
AK037866
AK079293
AK018935
AK168156
AK033688
AK041087
AK087154
AK079792
AK053246
AK040204
AK042037
AK168411
AK040828
AK084576
AK053154
AK006583
AK089992
AK040735
AK040681
AK148461
AK053639
AK084892
AK006806
AK005538
AK039990
AK030110
AK006735
AK089945
AK164985
AK040386
AK080314
AK028348
AK006507
AK019577
AK006833
AK008424
AK035414
AK040453
AK016735
AK008152
AK084276
AK087657
AK087123
AK020357
AK155785
AK053492
AK009348
AK080018
AK033843
AK037946
AK038039
AK076342
AK089571
AK035720
AK084874
AK006334
AK084656
AK040857
AK029074
AK020434
AK085160
AK002817
AK040027
AK078582
AK142369
AK007043
AK010585
AK085625
AK015234
AK085884
AK031200
AK016932
AK037761
AK016884
AK038269
AK008826
AK079012
AK019628
AK135470
AK016970
AK014947
AK015659
AK006566
AK046686
AK077931
AK167154
AK085618
AK052349
AK041584
AK014935
AK015175
AK131685
AK008372
AK137473
AK015363
AK029597
AK076796
AK085585
AK039907
AK020926
AK005793
AK041419
AK006990
AK078592
AK044818
AK015191
AK007978
AK007971
AK037370
AK006426
AK014902
AK037931
AK015865
AK050480
AK005964
AK040430
AK006832
AK053344
AK080734
AK005927
AK159400
AK089603
AK052848
AK080163
AK016971
AK040789
AK019632
AK018624
AK076740
AK088264
AK131913
AK017998
AK037891
AK044257
AK034893
AK020436
AK042171
AK006412
AK019813
AK009929
AK020272
AK156324
AK014936
AK076313
AK085219
AK019780
AK054268
AK035095
AK076590
AK006264
AK053157
AK035008
AK028110
AK015184
AK016392
AK053423
AK089701
AK008697
AK007008
AK042192
AK018870
AK005988
AK019595
AK084826
AK020651
AK053531
AK020815
AK007756
AK019098
AK035499
AK078999
AK089769
AK021366
AK144329
AK082757
AK085570
AK015237
AK087353
AK007865
AK029614
AK089593
AK042014
AK006901
AK006593
AK006095
AK031412
AK078991
AK019668
AK009335
[truncated: 595 more rows]
